# Supplementary material for: Identification of survival-related alternative splicing signatures in acute myeloid leukemia
Source: Biosci Rep. 2021 Jul 20;41(7):BSR20204037. doi: 10.1042/BSR20204037 (PMC8292762; doi:10.1042/BSR20204037)
Supplement: Supplementary Tables S1-S4 [file BSR-2020-4037_supp1.zip]

Archive with 4 entries (4 files):
- BSR-2020-4037_suppST1.xls
- BSR-2020-4037_suppST2.xls
- BSR-2020-4037_suppST3.xls
- BSR-2020-4037_suppST4.xls
