# Supplementary material for: Identification of survival-related alternative splicing signatures in acute myeloid leukemia
Source: Biosci Rep. 2021 Jul 20;41(7):BSR20204037. doi: 10.1042/BSR20204037 (PMC8292762; doi:10.1042/BSR20204037)
Supplement: Supplementary Tables S1-S4 [file BSR-2020-4037_supp1.zip › BSR-2020-4037_suppST1.xls]

## Sheet: Supp Table 1
Gene_symbol	AS_id	AS_type	Z	HR	HR.95L	HR.95H	P-value
TBCB	49352	ES	-5.10853	3.06747e-08	4.01995e-11	2.34068e-05	3.24679e-07
HAVCR1	74310	AP	-4.95971	0.000178832	5.90878e-06	0.00541242	7.05971e-07
ETFB	51320	AP	-4.87857	0.00185141	0.000147816	0.023189	1.06856e-06
ETFB	51319	AP	4.87849	540.093	43.1204	6764.79	1.069e-06
SLAMF7	8483	ES	-4.768	0.00139756	9.37411e-05	0.0208359	1.86061e-06
N4BP2L2	25595	AT	-4.65387	0.00034488	1.20093e-05	0.00990416	3.25757e-06
N4BP2L2	25594	AT	4.65387	2899.56	100.968	83268.9	3.25757e-06
SYTL4	89602	AT	-4.58536	0.164201	0.075857	0.355431	4.53203e-06
SYTL4	89603	AT	4.58536	6.0901	2.81349	13.1827	4.53203e-06
STAU2	84157	AT	4.49885	407.757	29.7274	5593.01	6.83215e-06
ULK3	31768	ES	4.42736	137.482	15.5474	1215.72	9.53944e-06
GFI1	3759	AP	4.40859	201.872	19.0674	2137.29	1.04044e-05
SIGLEC10	51337	AA	-4.40226	0.000948574	4.2777e-05	0.0210345	1.07128e-05
KPNA5	77336	AT	4.3717	53.7943	9.01148	321.127	1.23281e-05
KPNA5	77335	AT	-4.37155	0.0185908	0.00311419	0.110981	1.23367e-05
IKZF1	79675	ES	-4.33727	0.000142884	2.61493e-06	0.00780736	1.44265e-05
CLIC4	1134	RI	-4.29496	1.24396e-21	3.58858e-31	4.31212e-12	1.74724e-05
MELK	86358	ES	-4.27689	0.0135219	0.0018817	0.097168	1.89521e-05
PPP2R1B	18679	ES	-4.26865	0.000194054	3.83275e-06	0.00982503	1.96659e-05
IP6K2	64750	RI	-4.23635	0.00686674	0.000685353	0.0687998	2.27185e-05
INTS6	25943	ES	-4.2165	0.000184141	3.38124e-06	0.0100283	2.4812e-05
IL12RB1	48393	AT	4.20112	1349.03	46.7477	38929.9	2.656e-05
IL12RB1	48392	AT	-4.20112	0.000741273	2.56872e-05	0.0213914	2.656e-05
SERPINB6	75150	AP	4.19411	383.067	23.7725	6172.68	2.73945e-05
IWS1	55222	AD	-4.16082	0.000177754	3.04292e-06	0.0103837	3.17105e-05
MMAB	24330	ES	-4.14319	0.0164271	0.00235191	0.114736	3.42503e-05
STAU2	84155	AT	-4.14288	0.00605388	0.000540418	0.0678168	3.42977e-05
CAMK1D	10773	AT	-4.13661	0.00436321	0.000332296	0.0572911	3.5247e-05
CAMK1D	10772	AT	4.13655	229.173	17.4534	3009.16	3.52561e-05
ANKRD10	26274	ES	-4.11624	0.0607877	0.0160223	0.230625	3.85098e-05
ZNF268	25372	ES	-4.08332	3.72781e-09	3.35594e-13	4.14089e-05	4.43966e-05
R3HDM1	55446	ES	-4.07324	0.000404508	9.42426e-06	0.0173623	4.63635e-05
C19orf54	49974	ES	-4.03684	1.13269e-10	1.67954e-15	7.63889e-06	5.41755e-05
CALHM2	13011	AT	4.03453	2568.26	56.6559	116422	5.47119e-05
CALHM2	13010	AT	-4.03453	0.000389368	8.58946e-06	0.0176504	5.47119e-05
PMS1	56550	ES	-4.02588	0.000385903	8.40686e-06	0.0177142	5.67632e-05
ANKRD10	105827	ME	-4.01881	0.00674031	0.000588481	0.0772018	5.84925e-05
NOL10	52663	ES	-4.00838	0.000248397	4.29038e-06	0.0143813	6.11358e-05
MDM2	22972	ES	-3.99874	0.000173329	2.48527e-06	0.0120885	6.36805e-05
RDM1	40349	AT	-3.99452	0.005963	0.000483024	0.0736141	6.48242e-05
RDM1	40348	AT	3.99452	167.701	13.5843	2070.29	6.48242e-05
EDEM1	63031	AT	-3.98176	1.03625e-05	3.64669e-08	0.00294461	6.84058e-05
TDP1	28813	ES	-3.98153	0.000504857	1.20297e-05	0.0211876	6.84744e-05
ARL15	72014	AT	-3.97164	9.42653e-09	1.03223e-12	8.60851e-05	7.13797e-05
C19orf54	49986	ES	-3.96933	6.81892e-07	6.15101e-10	0.000755936	7.20749e-05
MS4A6A	16065	AD	-3.94907	6.30408e-12	1.74086e-17	2.28286e-06	7.84541e-05
WDR47	3986	ES	-3.94749	0.000280126	4.82425e-06	0.0162658	7.89759e-05
PREPL	53438	ES	-3.94692	0.000197363	2.85474e-06	0.0136447	7.91631e-05
TUBB3	38171	AT	-3.93546	6.08306e-08	1.55033e-11	0.000238682	8.30369e-05
WDR62	49337	RI	-3.92209	1.16015e-05	3.96399e-08	0.00339543	8.77832e-05
TMEM175	68430	AA	-3.91607	5.06358e-10	1.12748e-14	2.27408e-05	9.00037e-05
OAS3	24604	AT	-3.90885	0.0209217	0.00300965	0.145438	9.27367e-05
FAM60A	20984	ES	-3.89579	0.000203312	2.82362e-06	0.0146392	9.78788e-05
OGFOD2	25014	AD	-3.87731	0.000155031	1.83946e-06	0.0130662	0.000105619
CNTLN	85939	AT	3.87605	112.921	10.3459	1232.49	0.000106167
SH3BP1	62140	ES	-3.86666	0.0585435	0.0138908	0.246734	0.000110337
UGGT2	26129	AT	3.86629	208.22	13.9052	3117.94	0.000110506
STAG1	66934	ES	-3.85965	0.000229244	3.25107e-06	0.0161648	0.000113549
OSGIN1	37800	AT	3.85574	8.99666	2.94509	27.483	0.000115381
YY1AP1	8101	RI	-3.84831	0.00759138	0.000632058	0.0911769	0.000118937
IDS	90290	AT	-3.84825	0.000934686	2.67785e-05	0.0326246	0.000118964
ABCB9	24998	AT	3.83165	91.0311	9.05786	914.858	0.000127287
RBMS1	55724	AP	-3.80891	0.0247139	0.00368122	0.165917	0.00013958
FAM60A	20985	ES	-3.80001	0.000253624	3.54442e-06	0.0181482	0.000144693
OSGIN1	37799	AT	-3.79392	0.113711	0.0369848	0.349608	0.00014829
ABCB9	24999	AT	-3.76571	0.0201797	0.00264645	0.153875	0.000166078
RASGEF1B	69695	AT	-3.75553	0.0704436	0.0176419	0.28128	0.000172978
RASGEF1B	69694	AT	3.75542	14.1947	3.5549	56.679	0.000173051
NBPF11	7330	ES	-3.73883	0.0468762	0.00942415	0.233165	0.000184876
TRIP4	31122	ES	-3.73589	0.000384139	6.20302e-06	0.0237888	0.000187054
MTR	10405	ES	-3.73352	0.000367521	5.78332e-06	0.0233554	0.000188825
IMPA2	44661	AD	-3.72351	0.00652743	0.000461822	0.0922591	0.000196475
CNOT8	74264	ES	-3.72129	0.00387212	0.000207752	0.0721691	0.00019821
NOTCH2	4401	AT	3.7176	66.1052	7.25414	602.401	0.000201123
NOTCH2	4400	AT	-3.71753	0.0151289	0.0016602	0.137864	0.000201177
TTLL5	28520	AT	-3.71264	0.00120418	3.46369e-05	0.0418641	0.000205108
OAS3	24605	AT	3.70058	42.5158	5.83459	309.806	0.000215105
RIN3	28997	AT	3.69392	7.90438e+06	1729.48	3.6126e+10	0.000220822
SENP2	68017	AP	-3.67807	0.000253954	3.08267e-06	0.020921	0.000235003
TULP3	19735	ES	-3.67001	2.62073e-17	3.65639e-26	1.87842e-08	0.000242541
NPIPB4	34531	AP	3.66353	126.517	9.49543	1685.71	0.000248759
NNT	71965	ES	-3.66148	0.000297379	3.85034e-06	0.0229678	0.00025076
ZNF655	80669	AA	-3.65835	0.0690092	0.016476	0.289043	0.00025384
FKBP5	75916	AP	-3.65758	0.000141116	1.21976e-06	0.0163259	0.000254607
PAPD5	36368	ES	-3.63271	0.000593596	1.07816e-05	0.0326811	0.000280462
NUP160	15806	AT	3.63114	243.074	12.5314	4714.94	0.00028217
MLH1	63937	ES	-3.61953	0.000273959	3.22628e-06	0.0232631	0.00029514
PSMG4	75175	RI	-3.61864	0.000479281	7.63307e-06	0.0300941	0.000296154
TFEB	76123	AT	3.61852	14.8195	3.44076	63.8286	0.000296295
TFEB	76124	AT	-3.61852	0.0674785	0.0156669	0.290634	0.000296295
RBM4	17092	AT	-3.61638	2.78355e-06	2.71485e-09	0.00285398	0.000298752
NUDT4	23678	AP	3.60884	131.835	9.30334	1868.19	0.000307573
NUDT4	23679	AP	-3.60882	0.00758576	0.000535326	0.107493	0.000307594
CCDC41	23731	RI	-3.60558	0.000307561	3.79139e-06	0.0249495	0.000311456
NSMCE4A	13331	AT	3.60516	60.8051	6.51765	567.268	0.000311962
SUPT3H	76393	AT	3.60293	17.7501	3.71233	84.8703	0.000314645
SUPT3H	76394	AT	-3.60277	0.0563438	0.0117838	0.269405	0.000314847
CCDC82	18408	AP	3.59562	20.0454	3.91101	102.741	0.000323626
ARAP1	17640	AP	-3.59447	0.0675487	0.0155396	0.293625	0.000325048
C11orf63	19192	AT	-3.59077	0.0618374	0.0135355	0.282505	0.0003297
C11orf63	19191	AT	3.59077	16.1714	3.53975	73.8796	0.0003297
SCP2	3042	RI	-3.58233	0.000103265	6.80935e-07	0.0156604	0.00034055
SLC27A1	48323	ES	-3.58074	0.113224	0.0343636	0.373058	0.000342616
LMBRD1	76622	AP	3.5757	36.2276	5.06379	259.181	0.000349295
LMBRD1	76623	AP	-3.5757	0.0276033	0.00385831	0.19748	0.000349295
HIPK1	4314	AP	-3.55991	0.104274	0.0300345	0.362022	0.000370975
C17orf80	43223	ES	-3.54943	0.000314206	3.65599e-06	0.0270038	0.000386073
BCL2L11	54965	ES	-3.54789	0.0399435	0.00674283	0.236619	0.000388327
EIF4G1	67892	ES	-3.54407	0.0342422	0.00529829	0.221303	0.000394
ZNF544	52424	AT	-3.54258	0.00367163	0.000165043	0.081681	0.000396227
TFEC	81520	RI	-3.54193	0.0172442	0.00182335	0.163085	0.00039721
PHC1	20213	AD	-3.53923	0.000233548	2.27639e-06	0.023961	0.000401294
NUP160	15804	AT	-3.53922	0.000800677	1.54398e-05	0.0415216	0.000401313
ZNF544	52428	ES	-3.5351	0.0151992	0.001492	0.154836	0.000407614
FLT3LG	50945	AT	3.5343	15.7188	3.41145	72.4271	0.000408857
PPM1F	61261	AT	3.5313	88.0231	7.3332	1056.57	0.000413527
PPM1F	61262	AT	-3.53114	0.0113629	0.000946636	0.136393	0.00041378
RAB3GAP1	55428	AT	-3.52876	0.0395145	0.00656688	0.237768	0.00041751
NUDT5	10768	AT	3.5221	321.775	12.9467	7997.33	0.000428146
TREM1	76107	AT	-3.51581	0.0688834	0.0155023	0.306079	0.00043842
SLC25A36	67049	AA	-3.5157	0.000352534	4.19086e-06	0.029655	0.000438597
DHX40	42779	ES	-3.51534	0.000756274	1.3753e-05	0.0415874	0.000439198
EP400NL	25246	RI	-3.51485	0.0625747	0.0133427	0.293465	0.000440003
AASDH	69348	ES	-3.51139	0.000395562	4.98739e-06	0.031373	0.000445762
SUFU	12962	AT	3.50401	171.711	9.65535	3053.72	0.000458301
ATPAF2	39531	AT	-3.50129	0.00494025	0.000252783	0.0965494	0.000463011
MMAB	24331	ES	-3.50057	0.0113865	0.000929321	0.139513	0.000464267
SMN2	72407	AT	-3.49893	0.00402375	0.000183164	0.0883942	0.00046713
ZNF415	51668	AA	-3.4981	0.000356255	4.16613e-06	0.0304642	0.00046859
C4orf21	70374	AT	3.49761	15.2754	3.31524	70.3832	0.000469455
TP53	39038	AA	-3.49576	9.05483e-05	4.89808e-07	0.0167392	0.000472721
PIGV	1302	AD	-3.48673	0.0746681	0.017366	0.321048	0.000488971
CCDC124	48386	AP	-3.48232	0.0260097	0.00333519	0.202838	0.000497087
CCDC124	48385	AP	3.48222	38.4444	4.9296	299.816	0.000497275
SEC16A	88179	RI	-3.47915	0.166831	0.0608342	0.457513	0.00050301
C14orf159	28842	AT	-3.47443	0.00500249	0.000251925	0.0993347	0.000511942
C14orf159	28841	AT	3.47422	199.839	10.0638	3968.22	0.000512334
APPBP2	42860	ES	-3.47349	0.000378507	4.43816e-06	0.0322808	0.000513743
STOX1	11964	ES	-3.4717	0.00339565	0.000137086	0.0841108	0.000517176
UGGT2	26130	AT	-3.47143	0.0266582	0.00344396	0.20635	0.000517693
CARS	13946	AA	-3.46925	0.0449408	0.00778837	0.25932	0.000521913
USP45	77062	AT	-3.4618	0.013195	0.00113826	0.152959	0.000536582
SRSF7	53277	RI	-3.45913	2.39365e-09	3.12163e-14	0.000183544	0.000541927
SLC38A1	21322	AT	3.45532	7.11765	2.33811	21.6675	0.000549639
SLC38A1	21323	AT	-3.45531	0.140497	0.0461526	0.427699	0.000549664
SDSL	24644	ES	-3.44716	0.0182264	0.00186974	0.177672	0.000566505
NDEL1	39193	ES	-3.44395	3.79688e-09	6.12697e-14	0.000235292	0.000573287
EIF2B3	2588	AT	-3.44374	0.0470129	0.00825135	0.267861	0.000573733
EIF2B3	2589	AT	3.4436	21.267	3.73274	121.168	0.00057402
LRRC23	19998	AT	-3.43608	0.0668672	0.0142924	0.312838	0.000590199
LRRC23	20000	AT	3.43608	14.955	3.19654	69.9671	0.000590199
ESR1	78166	AT	-3.43521	0.162323	0.0575257	0.458035	0.000592086
CNOT8	74263	ES	-3.43384	0.0489772	0.00875528	0.273979	0.000595091
ZMYND8	59713	ES	-3.42887	0.000327206	3.33173e-06	0.0321346	0.000606104
WBSCR16	80099	AT	3.42329	39.5245	4.81504	324.439	0.000618674
TSR1	38388	AD	-3.4167	0.000493304	6.2538e-06	0.0389121	0.000633854
ULK4	64258	AT	-3.41509	0.121485	0.0362343	0.407312	0.000637607
ESR1	78167	AT	3.41366	6.09499	2.15913	17.2055	0.000640963
ATPAF2	39532	AT	3.4124	149.386	8.4229	2649.46	0.000643936
XXYLT1	68172	AP	-3.41163	0.0670503	0.0141962	0.316685	0.000645765
SH2B1	35871	AD	-3.41101	0.0568631	0.0109486	0.295327	0.000647222
CD44	14976	ES	-3.40812	0.0361736	0.00536218	0.244029	0.000654127
NFAT5	37293	ES	-3.40631	0.131234	0.040792	0.422197	0.000658473
SPIN2B	89294	RI	-3.40226	0.0336534	0.00476963	0.23745	0.000668301
FHL2	54828	ES	-3.39962	0.102441	0.0275415	0.381031	0.000674796
CHEK2	61542	ES	-3.38702	0.000349849	3.49889e-06	0.0349809	0.000706565
ADD1	68610	AD	-3.38643	0.00909241	0.000598718	0.138081	0.000708091
ZDHHC20	25455	ES	-3.38634	0.0242662	0.00282009	0.208804	0.000708316
HNF1A	24784	AT	-3.38452	2.32552e-06	1.27113e-09	0.00425453	0.000713035
HNF1A	24782	AT	3.38452	430011	235.044	7.86703e+08	0.000713035
MZF1	52490	AD	-3.38329	0.0267162	0.00327639	0.217849	0.000716223
ACBD4	41942	AT	-3.37354	0.005465	0.000264956	0.112721	0.00074207
GTF2A1	28670	AP	-3.37298	0.00513298	0.000239837	0.109856	0.0007436
GTF2A1	28669	AP	3.37283	194.773	9.10069	4168.53	0.000744003
WBSCR16	80100	AT	-3.37246	0.016105	0.00146185	0.177426	0.000745011
ACBD4	41941	AT	3.37131	180.704	8.80733	3707.58	0.000748114
RAB27A	30714	AP	-3.35978	0.0299236	0.00386349	0.231765	0.00078005
MCM8	58659	ES	-3.35865	0.00320699	0.0001124	0.0915019	0.000783231
RAD52	19642	AA	-3.34873	0.11298	0.0315309	0.404823	0.000811814
ACAD10	24535	ES	-3.34868	0.012652	0.000980305	0.163289	0.000811989
MON2	22841	AD	-3.34707	0.000394679	4.00947e-06	0.0388508	0.000816699
DNMBP	12781	AP	3.34545	5.16156	1.97329	13.5012	0.000821498
EIF2B1	25100	RI	-3.34144	0.0372979	0.00541862	0.256733	0.000833446
TLK2	42899	AP	3.33686	21.1577	3.52315	127.059	0.000847305
ELP2	45249	AA	-3.33572	0.000362236	3.44482e-06	0.0380905	0.000850774
ERBB2IP	72255	ES	-3.32528	1.104e-11	3.8437e-18	3.17095e-05	0.000883299
NUP62	51127	RI	-3.32315	0.00653161	0.000335998	0.126971	0.000890085
SLC38A1	21321	AP	-3.32216	0.0105685	0.000721514	0.154803	0.00089324
C9orf117	87645	RI	-3.32139	0.000943016	1.54586e-05	0.0575265	0.000895716
PAPOLA	29203	AT	3.3074	463.882	12.1982	17640.8	0.000941654
IKZF1	79674	ES	-3.30611	1.9047e-07	1.97651e-11	0.00183549	0.000946011
DNMBP	12782	AP	-3.30433	0.193294	0.0729186	0.512387	0.000952034
KIF20B	12497	AT	-3.30303	0.0444271	0.00700141	0.28191	0.000956447
KIF20B	12498	AT	3.30284	22.5048	3.5466	142.804	0.0009571
NABP1	56617	AD	-3.2979	0.00990645	0.000638083	0.153801	0.000974125
THADA	53382	AT	3.29774	293.213	10.0196	8580.57	0.000974656
MAPK13	75953	ES	-3.29626	0.0334843	0.00444333	0.252333	0.000979813
FKBP5	75919	AT	3.29227	1735.49	20.4607	147206	0.000993824
FKBP5	75918	AT	-3.29227	0.000576205	6.79318e-06	0.0488743	0.000993824
TOLLIP	13824	AP	-3.29144	0.0448463	0.00706101	0.284831	0.000996751
LMBR1	82499	ES	-3.28386	0.000396502	3.6976e-06	0.0425179	0.00102394
CREM	11237	AT	3.28348	19.9728	3.34337	119.315	0.00102535
USP32	42855	AT	-3.27957	0.00421627	0.000160516	0.110749	0.00103966
USP32	42854	AT	3.27951	237.14	9.02835	6228.77	0.00103988
TVP23B	39652	AT	3.27904	264.321	9.42682	7411.37	0.00104159
TVP23B	39653	AT	-3.27893	0.00378372	0.000134937	0.106097	0.00104201
LENG8	51898	RI	-3.27694	0.000120146	5.43188e-07	0.0265747	0.0010494
ANKRD44	56673	ES	-3.27691	0.00041332	3.9124e-06	0.0436647	0.00104949
CERS5	21681	ES	-3.27588	0.00260508	7.40802e-05	0.0916097	0.00105335
ARPC2	57444	ES	-3.27384	0.00136674	2.6357e-05	0.0708726	0.00106097
TIA1	53867	AT	-3.27141	0.000953085	1.47663e-05	0.0615167	0.00107014
AMBRA1	15575	AP	3.26904	12.9673	2.79021	60.2648	0.00107913
AMBRA1	15574	AP	-3.26899	0.0771206	0.0165943	0.358411	0.00107933
PIGG	68363	ES	-3.26772	4.06112e-05	9.43476e-08	0.0174808	0.00108417
CEP57L1	77166	ES	-3.26627	0.0906317	0.0214577	0.382804	0.00108974
SLC17A9	60096	ES	-3.26417	0.0154116	0.00125819	0.188778	0.00109785
MUC1	8019	ES	-3.26358	0.0164888	0.00140123	0.19403	0.00110015
GAREML	52883	AP	-3.26321	6.88229e-06	5.45949e-09	0.00867589	0.00110156
MDM2	23285	ES	-3.26191	0.000429783	4.07654e-06	0.0453114	0.00110663
MFF	57807	ES	3.25774	16.3665	3.04509	87.9656	0.00112304
LZIC	588	AD	-3.25767	0.00045133	4.38209e-06	0.0464843	0.00112332
SLC38A1	21320	AP	3.2572	82.7656	5.80519	1180	0.00112517
PHF6	90151	ES	-3.25473	0.00317981	9.96255e-05	0.101492	0.00113502
GPAA1	85529	AD	-3.25361	1.38926e-10	1.60258e-16	0.000120433	0.00113951
SLFN13	40307	RI	-3.25278	0.000398931	3.57082e-06	0.0445685	0.00114282
EPS15	2956	AP	3.25192	63.9563	5.21748	783.981	0.00114627
DDX20	4193	ES	-3.25009	0.000415278	3.7934e-06	0.045462	0.0011537
MDM2	22984	ES	-3.24526	0.000399863	3.54525e-06	0.0451001	0.00117344
EPB41L2	77528	AP	3.24265	5.7248	1.99409	16.4352	0.00118423
PPCDC	31834	ES	-3.24011	0.0100724	0.000624042	0.162574	0.00119484
POLR1B	55000	AD	-3.23948	0.000453179	4.29765e-06	0.0477868	0.00119748
MVP	35959	AT	-3.23834	0.0264863	0.00294155	0.238488	0.00120226
MVP	35956	AT	3.23831	37.7551	4.19297	339.961	0.00120241
ULK2	39776	AT	-3.23804	0.14592	0.0455156	0.467812	0.00120355
EDEM1	63029	AT	3.23784	301.508	9.51708	9552.02	0.00120438
SOAT1	9112	ES	-3.23718	0.00040632	3.59496e-06	0.0459241	0.00120716
KIAA0141	73836	RI	-3.23713	0.000368887	3.07803e-06	0.0442094	0.00120739
BTF3L4	2993	AT	3.23436	604.495	12.4715	29299.8	0.00121915
BTF3L4	2992	AT	-3.23436	0.00165427	3.41299e-05	0.0801826	0.00121915
THADA	53380	AT	-3.23294	0.00244347	6.3752e-05	0.0936528	0.00122521
FLT3LG	50943	AT	-3.22822	0.0719728	0.0145652	0.355648	0.00124562
RBM4	17087	AP	-3.22638	0.00400428	0.000139992	0.114536	0.00125366
SETD5	63101	ES	-3.226	0.000556966	5.87148e-06	0.0528336	0.00125535
BCL2	45708	RI	-3.22431	0.0634268	0.0118634	0.339107	0.00126278
FKBP1A	58488	AT	-3.22378	7.45406e-06	5.68802e-09	0.00976844	0.00126509
FKBP1A	58489	AT	3.22378	134155	102.37	1.75808e+08	0.00126509
HNRNPA1	22145	AA	-3.22355	3.07417e-05	5.54881e-08	0.0170316	0.00126613
SMN2	72408	AT	3.22091	138.249	6.88722	2775.12	0.00127783
WDR33	55244	AT	3.21937	23.744	3.45232	163.303	0.00128474
DHX40	42780	AD	-3.21863	0.000420813	3.70126e-06	0.0478441	0.00128805
RBM14	17086	ES	-3.21624	0.0422832	0.00615121	0.290653	0.00129881
RAB3GAP2	9870	ES	-3.21613	0.000415656	3.61522e-06	0.0477897	0.00129931
PDCD5	48889	ES	-3.21427	3.22383e-08	8.71389e-13	0.0011927	0.00130775
SUFU	12963	AT	-3.21352	0.00284471	7.96573e-05	0.10159	0.00131118
ULK2	39775	AT	3.21327	6.75696	2.10687	21.6703	0.00131231
MDM2	23166	ES	-3.2131	0.000412923	3.56106e-06	0.0478805	0.00131309
VAMP2	39105	RI	-3.21302	0.0252263	0.00267284	0.238085	0.00131346
ARMC6	48564	AT	-3.21232	0.000516002	5.09226e-06	0.0522869	0.00131667
ARMC6	48561	AT	3.21232	1937.98	19.1253	196377	0.00131667
BCAS4	59787	ES	-3.21223	0.221894	0.0885504	0.556031	0.0013171
TBCK	70266	AD	-3.2112	0.000586105	6.24172e-06	0.055036	0.0013218
RNF141	14355	AT	-3.21079	0.00449596	0.000165973	0.121789	0.00132368
RNF141	14356	AT	3.21067	222.378	8.20923	6023.94	0.00132425
NR1H3	15704	RI	-3.21038	3.89126e-05	7.90313e-08	0.0191593	0.00132562
MBNL1	67311	ES	-3.20708	0.000480692	4.50851e-06	0.0512507	0.0013409
RBMS1	55726	AP	3.2068	13.0178	2.71233	62.4788	0.00134221
SUPT7L	53041	RI	-3.20668	0.0595435	0.0106169	0.333943	0.00134278
POLE	25277	ES	-3.20558	0.000424303	3.67924e-06	0.0489321	0.00134793
INPP5B	1850	AA	-3.20536	0.0599659	0.0107309	0.335098	0.00134893
PHRF1	13697	AA	-3.20532	0.0682492	0.0132185	0.352382	0.0013491
TRAF3IP3	9680	AP	-3.20375	0.120645	0.0330826	0.439963	0.00135652
IGLL5	61290	ES	-3.19907	0.183907	0.0651694	0.518985	0.00137872
GLB1	63833	ES	3.19781	3.90048e+17	6.44736e+06	2.35969e+28	0.00138475
TLR9	65188	AP	-3.19373	0.0717651	0.0142494	0.361434	0.00140448
TLR9	65187	AP	3.19334	13.9282	2.76575	70.1424	0.00140635
TOLLIP	13825	AP	3.18817	19.9786	3.16976	125.922	0.00143178
CHORDC1	18273	ES	-3.18676	0.000891281	1.18623e-05	0.0669669	0.00143878
LCLAT1	53116	AT	3.18656	117.291	6.2592	2197.93	0.00143975
LCLAT1	53115	AT	-3.18656	0.00852577	0.000454974	0.159765	0.00143975
NSD1	74742	ES	-3.18648	0.000437525	3.75774e-06	0.0509425	0.00144016
ARPP19	30678	AA	-3.18588	0.000426494	3.60266e-06	0.0504896	0.00144315
ATXN7L1	81314	ES	-3.18583	0.00357132	0.000111506	0.114382	0.00144339
LYPLA2	1072	RI	-3.183	0.0166499	0.0013373	0.207298	0.00145757
SLC30A6	53168	ES	-3.17937	0.000456506	3.98214e-06	0.052333	0.00147597
HSD17B12	15460	AT	3.17775	2.62495e+07	696.9	9.88718e+11	0.00148425
DHDDS	1278	AA	-3.17682	0.0575025	0.00987337	0.334894	0.00148899
DUSP22	75130	RI	-3.17675	0.0196778	0.00174344	0.222098	0.00148935
MROH6	85428	RI	-3.17671	0.0129549	0.000886834	0.189245	0.00148958
TTBK2	30200	ES	-3.17371	0.000519354	4.86472e-06	0.0554458	0.00150503
CGREF1	52931	AP	-3.16761	0.00677496	0.000308162	0.148948	0.00153696
TRAF3IP3	9679	AP	3.16397	8.1627	2.22324	29.9697	0.00155634
NPM2	82919	ES	-3.16244	0.00036856	2.74508e-06	0.0494835	0.00156454
MAN2A2	32517	AA	-3.16063	0.0743481	0.0148362	0.372578	0.00157431
SUMO3	60834	AT	-3.15845	0.0189588	0.0016185	0.222079	0.0015861
SUMO3	60835	AT	3.15841	52.7438	4.50267	617.836	0.00158634
EED	18180	ES	3.15682	14.3853	2.74794	75.3064	0.00159498
DNAJC5	60176	ES	-3.15315	0.0611316	0.0107602	0.347304	0.00161519
SIN3B	48214	AT	-3.15314	0.0266876	0.00280618	0.253806	0.00161527
SIN3B	48215	AT	3.15311	37.4683	3.93985	356.327	0.00161539
MFSD12	46692	AP	3.15079	54.0061	4.51616	645.827	0.00162828
MFSD12	46693	AP	-3.15079	0.0185166	0.00154841	0.221429	0.00162832
TLK2	42898	AP	-3.14905	0.0263242	0.00273644	0.253235	0.00163803
FAM120C	89237	AT	3.14886	15.5645	2.81909	85.9338	0.00163907
FAM120C	89238	AT	-3.14882	0.0642522	0.0116376	0.354741	0.00163932
CSMD2	1687	AT	-3.14867	1.00139e-08	1.04999e-13	0.000955039	0.00164017
ANAPC1	54973	ES	-3.14771	0.000444317	3.63356e-06	0.0543316	0.00164555
MBNL1	67318	ES	-3.14638	0.000478522	4.09002e-06	0.0559859	0.00165304
EPB41L2	77527	AP	-3.13554	0.190193	0.0673962	0.53673	0.00171536
EPS15	2957	AP	-3.13458	0.0180634	0.00146833	0.222215	0.00172102
CDK19	77240	AP	3.13431	15.65	2.80256	87.3928	0.00172258
DHDDS	1273	AT	3.13317	360.839	9.06942	14356.5	0.00172928
KIAA1147	82048	AA	-3.13029	0.000453032	3.65121e-06	0.0562108	0.00174632
PSMA1	14470	AP	-3.12942	0.078705	0.0160165	0.386757	0.00175149
PSMA1	14471	AP	3.1294	12.7051	2.58553	62.4319	0.00175161
XPO1	53697	RI	-3.1286	0.00622038	0.000258057	0.14994	0.00175642
ZNF302	48987	ES	-3.12854	0.000453955	3.65345e-06	0.0564057	0.00175677
TFRC	68219	ES	-3.12668	0.000453287	3.63427e-06	0.0565366	0.00176791
XXYLT1	68171	AP	3.12645	4.871	1.80531	13.1427	0.00176932
TNK2	68208	ES	-3.12229	0.0353224	0.00433124	0.288063	0.00179452
MSRB3	22872	AT	3.12036	6178.62	25.6893	1.48604e+06	0.0018063
MSRB3	22871	AT	-3.12014	0.000161957	6.73401e-07	0.0389515	0.00180765
TRIM33	4324	ES	-3.11469	0.0221713	0.00201771	0.243627	0.00184135
PKN2	3702	ES	-3.11439	0.00047739	3.87978e-06	0.0587406	0.00184323
DGCR6	61028	AT	3.1143	29.4559	3.50395	247.62	0.00184382
DGCR6	61029	AT	-3.11419	0.0339528	0.00403886	0.285426	0.00184453
HELLS	12589	ES	-3.11393	0.00046829	3.75732e-06	0.0583649	0.00184612
CDH23	12058	AT	-3.11299	0.0938554	0.0211597	0.416302	0.00185205
ZNF564	47805	ES	-3.11186	0.047527	0.00697637	0.323781	0.00185911
PAPOLA	29202	AT	-3.11096	0.000378231	2.64046e-06	0.0541795	0.0018648
CAPN12	49691	AT	3.10908	43.1808	4.02163	463.637	0.00187672
RALGAPB	59381	ES	-3.10397	0.000484739	3.91395e-06	0.0600346	0.0019094
MS4A6A	16057	RI	-3.10306	0.0666366	0.0120432	0.368708	0.00191532
NPRL3	32816	ES	-3.10173	0.0187744	0.00152281	0.231466	0.0019239
SREBF1	39500	AP	3.09981	11.9836	2.49237	57.6187	0.00193644
SREBF1	39501	AP	-3.09981	0.0834472	0.0173555	0.401224	0.00193644
STAT5A	41029	AP	-3.09937	0.10003	0.0233258	0.428966	0.00193934
PHLDB3	50196	AT	3.099	10.8797	2.4044	49.2292	0.00194176
PHLDB3	50197	AT	-3.099	0.0919147	0.0203131	0.415904	0.00194176
TPH1	14565	RI	-3.09857	0.0157565	0.001141	0.217589	0.00194457
IMMT	54408	ES	-3.09798	0.000470919	3.69878e-06	0.0599562	0.00194843
TMX2	15893	RI	-3.09523	0.00788505	0.000367298	0.169274	0.00196659
HIPK1	4311	AP	3.09455	6.00864	1.92988	18.7078	0.00197114
EEF1B2	57142	RI	-3.09253	0.000181413	7.7181e-07	0.0426409	0.00198459
KIAA0922	70875	ES	-3.09252	0.00052752	4.41445e-06	0.0630379	0.00198463
RPE	57252	ES	-3.09137	0.00665325	0.000277213	0.159681	0.00199232
ATG4D	47532	AD	-3.08576	0.0470707	0.00675663	0.327923	0.00203033
TMEM87A	30133	AP	3.0851	19.7014	2.96554	130.886	0.00203484
TMEM87A	30132	AP	-3.08507	0.0507609	0.0076409	0.33722	0.00203502
PPP2R1B	18677	ES	-3.08257	0.000479859	3.723e-06	0.0618492	0.00205223
CAPN12	49690	AT	-3.08022	0.0235655	0.00217043	0.255862	0.00206845
ANAPC5	24863	RI	-3.08019	0.0442282	0.00608054	0.321704	0.00206865
CDK19	77241	AP	-3.08016	0.0623449	0.0106637	0.364496	0.00206891
C7orf49	81876	AD	3.07922	3388.49	19.1914	598282	0.00207547
DIP2A	60942	AA	-3.07804	0.000481394	3.71587e-06	0.0623649	0.00208365
PTCD2	72463	ES	-3.07799	0.00062683	5.72371e-06	0.0686471	0.00208403
TPM1	30980	AP	3.07689	6.85724	2.01153	23.3761	0.00209174
PDCD10	67555	ES	-3.0758	0.000633029	5.79729e-06	0.069123	0.00209938
IQCH	31314	AT	-3.07266	0.13258	0.036537	0.481089	0.0021216
PREPL	53436	ES	-3.07184	0.000527245	4.27087e-06	0.0650892	0.00212745
MLH1	63947	ES	-3.07062	0.000498262	3.8856e-06	0.0638937	0.00213616
TCAIM	64359	AT	3.07028	55.8094	4.28222	727.355	0.00213857
TCAIM	64358	AT	-3.07028	0.0179181	0.00137485	0.233524	0.00213857
POFUT1	58941	AT	-3.06789	0.00378156	0.000107184	0.133417	0.00215577
POFUT1	58942	AT	3.06762	264.352	7.49207	9327.44	0.0021577
PPP6R2	62823	AA	-3.0672	0.0139541	0.000910229	0.21392	0.00216074
SAA2	14577	AT	-3.06642	1.34783e-11	1.51924e-18	0.000119576	0.00216638
ARHGEF9	89306	ES	-3.06582	0.00613168	0.00023615	0.15921	0.00217077
ZWILCH	31285	ES	-3.06409	0.000552341	4.55343e-06	0.0670003	0.00218336
RAB11B	47227	AT	-3.06376	0.0172591	0.00128587	0.231654	0.00218571
RAB11B	47226	AT	3.06373	57.9405	4.31665	777.71	0.00218597
TREM1	76108	AT	3.06277	11.2865	2.39327	53.2262	0.00219301
YWHAZ	84727	AP	-3.06185	0.0162015	0.00115731	0.22681	0.00219974
SLC9A1	1313	AT	-3.06005	0.0312096	0.00338749	0.28754	0.00221302
SLC9A1	1312	AT	3.05999	32.0384	3.47751	295.171	0.00221346
BCL2L13	60987	AT	-3.05999	0.00345295	9.14885e-05	0.130321	0.00221347
BCL2L13	60986	AT	3.05991	289.54	7.67204	10927.1	0.00221403
RRBP1	58743	ES	3.05942	14.962	2.64395	84.669	0.00221766
VCL	12254	ES	-3.05897	0.0587046	0.00954395	0.36109	0.00222096
ERG	60592	AT	-3.05794	0.0217397	0.00186864	0.252918	0.00222868
ZNF655	80663	AT	-3.05648	0.0194228	0.0015513	0.243182	0.00223954
ZNF655	80662	AT	3.05648	51.4858	4.11215	644.623	0.00223954
SEC14L1	43712	AA	-3.05611	0.000637706	5.693e-06	0.0714331	0.00224226
GLRX	72829	AA	-3.05565	0.0488559	0.00704625	0.338748	0.00224575
OAS1	24603	AA	-3.05551	0.0427335	0.00565548	0.322899	0.00224681
EYA3	1374	ES	-3.05511	0.000535535	4.26763e-06	0.0672031	0.00224978
ERG	60591	AT	3.05194	45.6123	3.92297	530.334	0.00227369
R3HDM4	46348	RI	-3.0519	0.109866	0.0266007	0.453765	0.00227399
CEP57	18395	AA	-3.051	0.000499684	3.78387e-06	0.0659864	0.0022808
MBD6	22634	RI	-3.05076	0.000160742	5.87163e-07	0.044005	0.0022826
KIAA1737	28578	ES	-3.04885	0.000919093	1.02623e-05	0.0823144	0.00229721
ZNF254	48837	AP	3.04801	24.8631	3.14899	196.309	0.00230361
CPNE2	36521	AP	3.04682	8.00873	2.10048	30.5358	0.00231273
RWDD1	77328	ES	3.04644	17.2473	2.76097	107.741	0.0023157
SDHA	71420	ES	3.0463	24.4459	3.12641	191.146	0.00231676
SUPT16H	26574	AA	-3.04456	0.000660814	5.92892e-06	0.0736517	0.00233021
ABHD17C	32186	AP	-3.04364	5.72091e-06	2.40721e-09	0.0135962	0.00233735
HNRNPUL1	50028	AP	-3.04322	0.0520719	0.0077632	0.349274	0.00234062
CMC2	37728	ES	-3.04246	0.0258531	0.00245385	0.272381	0.00234652
C16orf52	35533	AT	3.03943	52.1869	4.07379	668.536	0.00237027
RHOC	4235	AA	-3.03894	0.202168	0.0720997	0.566882	0.00237409
COA1	79337	RI	-3.03606	0.00287771	6.58731e-05	0.125715	0.00239688
TPGS2	45266	AT	-3.03599	9.72627e-05	2.49955e-07	0.0378469	0.00239744
NOLC1	12940	ES	-3.03168	0.000507682	3.76509e-06	0.0684553	0.00243196
KCNAB3	39073	ES	-3.03137	0.0034396	8.78442e-05	0.13468	0.00243445
KIAA0930	62646	AP	3.02484	28.2521	3.24216	246.189	0.00248763
CD46	9654	ES	-3.02479	0.000513674	3.79595e-06	0.0695112	0.00248807
AP2B1	40320	AA	-3.02459	8.01998e-08	2.02309e-12	0.0031793	0.00248967
CCDC14	66487	AP	-3.02114	0.0725813	0.0132369	0.397982	0.00251823
CCDC14	66486	AP	3.02106	13.7767	2.51249	75.5413	0.00251892
UBALD2	43577	AP	-3.01796	0.00833963	0.000372452	0.186734	0.00254481
UBALD2	43578	AP	3.01788	119.895	5.35457	2684.59	0.00254546
MEF2C	72750	AA	-3.01677	0.00051742	3.79196e-06	0.0706029	0.00255481
DNM1L	21049	ES	-3.01504	0.000516912	3.77512e-06	0.0707787	0.00256948
PPFIA1	17392	AT	-3.01458	0.0034271	8.55524e-05	0.137284	0.00257332
PPFIA1	17393	AT	3.01458	291.792	7.28417	11688.7	0.00257332
PHF6	90149	RI	-3.01069	0.122907	0.0313972	0.481132	0.00260656
TADA3	63179	AT	3.01046	30.1858	3.28379	277.478	0.0026085
TADA3	63178	AT	-3.0104	0.0331301	0.00360406	0.304546	0.00260905
UBE2Q2	31890	ES	-3.00956	1.07004e-05	6.19884e-09	0.0184708	0.00261629
SLTM	30919	ES	-3.00882	1.31661e-06	1.94463e-10	0.00891411	0.00262264
CDKAL1	75498	ES	-3.00679	0.000660628	5.5855e-06	0.0781361	0.00264018
PDCD5	48885	ES	-3.00551	0.00011003	2.88461e-07	0.0419694	0.00265134
GTDC1	55501	ES	3.00213	55.0135	4.01967	752.921	0.00268099
GANC	30140	AT	-2.99714	0.000344352	1.87236e-06	0.0633309	0.0027253
PIGB	30721	ES	-2.99712	0.00755597	0.000309598	0.184409	0.00272546
TOP2B	63747	AP	-2.99634	0.163231	0.0498746	0.534224	0.00273242
TOP2B	63746	AP	2.99634	6.1263	1.87187	20.0503	0.00273242
FBXO4	71886	AT	2.99561	21.8778	2.90582	164.718	0.00273894
FBXO4	71885	AT	-2.99553	0.0457132	0.0060717	0.344169	0.0027397
MAP4K1	49669	ES	-2.99217	0.0479256	0.00655084	0.350621	0.00277006
ANAPC5	24859	AP	-2.98917	0.0341544	0.00373118	0.312642	0.00279732
ANAPC5	24855	AP	2.98904	29.2753	3.1981	267.985	0.00279853
CHEK2	61543	ES	2.98852	10.7536	2.2648	51.0595	0.0028033
MTL5	17329	AT	2.98808	22.3359	2.91176	171.337	0.00280735
MTL5	17328	AT	-2.98808	0.044771	0.00583646	0.343435	0.00280735
OXR1	84844	AP	-2.98769	0.190692	0.0643016	0.565515	0.00281097
HGF	80247	AT	-2.9872	0.00262325	5.31237e-05	0.129536	0.00281542
LDHA	14638	ES	-2.98694	0.000534421	3.80885e-06	0.0749847	0.00281783
PPP2R1B	18680	ES	-2.98538	0.000561369	4.12155e-06	0.0764603	0.00283228
PTRH2	42791	RI	-2.98499	0.138592	0.0378618	0.507316	0.00283585
CBWD1	85692	RI	-2.98451	0.0561771	0.0084797	0.372168	0.00284032
RABL3	66380	ES	-2.9838	0.000555463	4.03946e-06	0.0763812	0.0028469
ARAP1	17638	AP	2.9837	4741.53	18.2491	1.23196e+06	0.00284787
PLK4	70545	AA	-2.98329	0.000536555	3.81095e-06	0.0755433	0.00285169
ZNF814	52358	RI	-2.98093	0.000538197	3.81533e-06	0.0759189	0.00287374
ZNF585A	49450	RI	-2.98093	0.000538197	3.81533e-06	0.0759189	0.00287374
ZNF275	90422	RI	-2.98093	0.000538197	3.81533e-06	0.0759189	0.00287374
UTP23	84962	AP	-2.98093	0.000538197	3.81533e-06	0.0759189	0.00287374
USP24	3189	ES	-2.98093	0.000538197	3.81533e-06	0.0759189	0.00287374
TSSK4	26903	ES	-2.98093	0.000538197	3.81533e-06	0.0759189	0.00287374
TRIM38	75567	AP	-2.98093	0.000538197	3.81533e-06	0.0759189	0.00287374
ST3GAL3	2230	ES	-2.98093	0.000538197	3.81533e-06	0.0759189	0.00287374
ST3GAL3	2232	ES	-2.98093	0.000538197	3.81533e-06	0.0759189	0.00287374
SRPK1	75934	AD	-2.98093	0.000538197	3.81533e-06	0.0759189	0.00287374
SLFNL1	2034	RI	-2.98093	0.000538197	3.81533e-06	0.0759189	0.00287374
SLFNL1	2039	RI	-2.98093	0.000538197	3.81533e-06	0.0759189	0.00287374
SLC25A24	3939	ES	-2.98093	0.000538197	3.81533e-06	0.0759189	0.00287374
SGOL1	63704	AD	-2.98093	0.000538197	3.81533e-06	0.0759189	0.00287374
RAD54L	2789	RI	-2.98093	0.000538197	3.81533e-06	0.0759189	0.00287374
PLRG1	70892	AP	-2.98093	0.000538197	3.81533e-06	0.0759189	0.00287374
PLCD4	57502	AT	-2.98093	0.000538197	3.81533e-06	0.0759189	0.00287374
PHF17	70584	AA	-2.98093	0.000538197	3.81533e-06	0.0759189	0.00287374
OXR1	84857	ES	-2.98093	0.000538197	3.81533e-06	0.0759189	0.00287374
NACA	22490	RI	-2.98093	0.000538197	3.81533e-06	0.0759189	0.00287374
MTMR4	42685	ES	-2.98093	0.000538197	3.81533e-06	0.0759189	0.00287374
METAP1	70014	AP	-2.98093	0.000538197	3.81533e-06	0.0759189	0.00287374
MBOAT1	75491	ES	-2.98093	0.000538197	3.81533e-06	0.0759189	0.00287374
LIN7C	14757	ES	-2.98093	0.000538197	3.81533e-06	0.0759189	0.00287374
LARS2	64399	ES	-2.98093	0.000538197	3.81533e-06	0.0759189	0.00287374
INTS4	17986	AP	-2.98093	0.000538197	3.81533e-06	0.0759189	0.00287374
IL6ST	72076	ES	-2.98093	0.000538197	3.81533e-06	0.0759189	0.00287374
FAM134C	41091	ES	-2.98093	0.000538197	3.81533e-06	0.0759189	0.00287374
EPRS	9856	ES	-2.98093	0.000538197	3.81533e-06	0.0759189	0.00287374
DROSHA	71625	AP	-2.98093	0.000538197	3.81533e-06	0.0759189	0.00287374
CYP4A11	2849	RI	-2.98093	0.000538197	3.81533e-06	0.0759189	0.00287374
CRNKL1	58812	AD	-2.98093	0.000538197	3.81533e-06	0.0759189	0.00287374
CEP57L1	77170	ES	-2.98093	0.000538197	3.81533e-06	0.0759189	0.00287374
CASC5	30009	ES	-2.98093	0.000538197	3.81533e-06	0.0759189	0.00287374
ATR	67118	AA	-2.98093	0.000538197	3.81533e-06	0.0759189	0.00287374
ATG16L1	58035	ES	-2.98093	0.000538197	3.81533e-06	0.0759189	0.00287374
ANKRD46	84710	ES	-2.98093	0.000538197	3.81533e-06	0.0759189	0.00287374
ACSM2B	34363	ES	-2.98093	0.000538197	3.81533e-06	0.0759189	0.00287374
ACSM2B	34359	AA	-2.98093	0.000538197	3.81533e-06	0.0759189	0.00287374
ENO3	38621	ES	-2.98093	4.07109e-06	1.16303e-09	0.0142505	0.00287374
CYB561D2	65047	RI	-2.98093	0.0419548	0.00521505	0.337523	0.00287374
FAM186B	21594	AT	-2.97915	0.0249987	0.00220759	0.283085	0.00289049
TAF6	80899	AD	-2.97823	0.125102	0.031855	0.491305	0.00289914
SS18	44982	ES	-2.97766	0.000546796	3.89569e-06	0.0767479	0.00290462
WIPF2	40853	ES	-2.97697	3.9736e-07	2.42686e-11	0.00650614	0.00291112
CHTOP	7747	AT	-2.97641	0.00437728	0.000122444	0.156485	0.00291648
CHTOP	7746	AT	2.97641	228.452	6.39041	8167	0.00291648
LPCAT3	20060	RI	-2.97593	0.0594612	0.00926697	0.381531	0.00292098
TTC21B	55812	AT	2.97567	174.782	5.82704	5242.56	0.00292346
NBPF11	7331	AD	-2.97559	0.0414575	0.00509383	0.337412	0.00292424
TTC21B	55811	AT	-2.97537	0.00572413	0.00019083	0.171701	0.00292638
ZNF254	48836	AP	-2.97484	0.0428056	0.0053687	0.341298	0.00293144
INTS4	17994	AA	-2.97417	0.000541036	3.8057e-06	0.0769161	0.00293786
CHEK1	19316	ES	-2.97378	0.000549452	3.90189e-06	0.0773721	0.00294158
SOS2	27454	ES	-2.97375	0.000783977	7.03678e-06	0.087344	0.00294186
LEPROTL1	83273	AT	2.9735	50.4824	3.80652	669.504	0.0029442
CD84	8473	ES	-2.97244	0.0267707	0.00245976	0.291358	0.00295442
TACC1	83445	ES	-2.97242	0.000542482	3.81151e-06	0.0772101	0.00295458
PLEKHA5	20649	ES	-2.96924	0.110186	0.0256947	0.472507	0.00298538
WDR48	64124	ES	-2.96719	0.00108913	1.20207e-05	0.0986789	0.00300537
HDAC10	62799	ES	-2.96706	6.69983e-08	1.2222e-12	0.00367271	0.00300665
VTI1B	28083	ES	2.96668	41.7948	3.54905	492.189	0.00301036
SEPT6	89962	AP	2.96545	49344.6	39.0231	6.2396e+07	0.00302241
DICER1	29162	AA	-2.96433	0.000971615	9.90097e-06	0.0953478	0.00303342
LAT2	80064	AT	2.9617	337.745	7.16544	15919.7	0.00305949
LAT2	80065	AT	-2.96154	0.00296165	6.2832e-05	0.1396	0.00306103
ARID2	21312	AA	-2.96141	0.000547598	3.80069e-06	0.0788973	0.00306235
TVP23C	39357	AT	-2.95749	0.00206073	3.41974e-05	0.12418	0.00310154
PPP2R4	87836	AT	-2.95662	0.000220074	8.28003e-07	0.0584931	0.00311031
PPP2R4	87838	AT	2.95662	4543.93	17.096	1.20773e+06	0.00311031
HNRNPA1	212643	ES	2.95642	697.266	9.08578	53510	0.00311233
ABHD10	66069	ES	-2.95453	1.3186e-06	1.65784e-10	0.0104878	0.00313142
RNH1	13663	AP	-2.95448	0.00187815	2.91849e-05	0.120865	0.00313193
SEC23A	27353	ES	-2.9519	0.000571744	4.01878e-06	0.0813411	0.00315821
PQLC1	46252	AT	2.95084	187.095	5.79358	6041.97	0.0031691
PQLC1	46251	AT	-2.95084	0.00534487	0.000165509	0.172605	0.0031691
C4BPB	9624	AT	-2.94682	4.51948e-06	1.25929e-09	0.01622	0.00321061
CPSF6	23304	ES	-2.94623	0.0295029	0.00283106	0.307454	0.00321676
LRRC59	42385	AT	2.9448	8.81528e+09	2118.44	3.66823e+16	0.0032316
NCBP1	87021	ES	-2.94434	0.000593785	4.22599e-06	0.0834314	0.00323639
RBM14	17085	ES	-2.94251	0.106035	0.0237857	0.472697	0.00325558
TAB3	88754	RI	-2.94119	0.0707941	0.0121242	0.413372	0.00326951
PPP4R1L	59954	AT	-2.94113	0.0830815	0.0158294	0.436058	0.00327014
COPS7B	57964	ES	-2.93984	6.43561e-05	1.03326e-07	0.0400838	0.00328387
PPP6R3	17325	ES	-2.93973	0.000751541	6.2101e-06	0.0909509	0.00328503
POLD3	17774	ES	-2.93651	0.000579807	4.00821e-06	0.0838719	0.00331924
GBA2	86290	RI	-2.93542	0.0598568	0.00913271	0.392309	0.00333095
CMTM7	63814	AA	-2.93051	0.00911413	0.00039368	0.211002	0.00338411
PIK3R2	48396	AT	-2.92936	0.110078	0.0251492	0.481811	0.00339666
PIK3R2	48398	AT	2.92929	9.08357	2.07536	39.7575	0.00339742
VPS8	67972	AT	-2.92909	0.033612	0.00347148	0.325442	0.0033996
VPS8	67971	AT	2.92909	29.7513	3.07275	288.062	0.0033996
HMGCL	1079	AP	2.92833	185.23	5.6222	6102.64	0.0034079
RBM25	28255	RI	-2.92749	0.000580282	3.95264e-06	0.0851904	0.00341706
EOGT	65561	ES	-2.9272	0.000595049	4.11996e-06	0.0859434	0.00342027
MFN1	67691	ES	-2.92655	1.34355e-11	7.0346e-19	0.000256605	0.00342747
COPS7A	19947	ES	2.92571	57.7426	3.81461	874.062	0.00343674
ZNF585B	49465	ES	-2.92368	3.23565e-06	6.75422e-10	0.0155005	0.00345918
MAN1C1	1192	AP	-2.9195	0.000905944	8.20913e-06	0.0999781	0.0035059
CCDC84	19052	AD	-2.91869	0.111176	0.0254323	0.485998	0.00351504
HMGCL	1078	AP	-2.91514	0.00538806	0.000160763	0.180584	0.00355527
PARP16	31166	ES	-2.91097	8.12106e-06	3.03558e-09	0.0217262	0.00360309
ORAOV1	17372	ES	-2.9108	3.35169e-08	3.10606e-13	0.00361674	0.00360504
TNPO3	81740	ES	-2.90877	0.0294623	0.00274055	0.316734	0.00362857
AIFM1	90068	AP	-2.90861	0.0139395	0.000782984	0.248167	0.00363036
AIFM1	90067	AP	2.90861	71.7384	4.02955	1277.17	0.00363036
MDM1	22924	ES	-2.90808	0.0509486	0.00685136	0.378868	0.00363651
TPM1	30981	AP	-2.90568	0.163802	0.0483452	0.554986	0.00366452
AFTPH	53772	AA	2.90549	34.8153	3.17493	381.775	0.00366681
LYST	10360	AP	-2.90529	1.84174e-05	1.17776e-08	0.0288005	0.00366918
PPIH	2100	AT	2.90396	12.3947	2.26663	67.7786	0.00368478
PPIH	2101	AT	-2.90396	0.0806796	0.0147539	0.441184	0.00368478
FAT3	18279	AT	-2.9039	0.0400989	0.00457434	0.351509	0.00368545
FAT3	18278	AT	2.9039	24.9383	2.84487	218.611	0.00368545
FOSB	50462	AA	2.90265	18.8003	2.59303	136.308	0.00370019
GMFB	27590	RI	-2.90067	0.0968426	0.0199967	0.469002	0.00372367
THAP4	58392	AP	2.90032	4.25737	1.59949	11.3318	0.00372787
AP2B1	40327	AD	2.90022	9.09	2.04535	40.398	0.00372901
THAP4	58391	AP	-2.89972	0.234986	0.0882919	0.625408	0.0037349
PLAGL1	78001	RI	-2.89916	0.0796866	0.0144103	0.440655	0.00374163
ALG9	18683	AP	-2.89839	0.0521641	0.00707989	0.384341	0.0037508
BRCA1	41204	AD	2.89812	397.154	6.93924	22730.3	0.0037541
NTNG2	87972	AT	-2.89804	0.244036	0.0940124	0.633467	0.00375508
NTNG2	87973	AT	2.89804	4.09775	1.57861	10.6369	0.00375508
PTGS1	87476	AP	2.89661	16.7358	2.487	112.62	0.00377224
FBXL12	47422	ES	-2.89645	0.190883	0.0622414	0.585404	0.00377405
DPP8	31167	AP	-2.89645	0.111261	0.0251782	0.491656	0.00377409
MORF4L2	89769	AA	-2.89639	0.000453171	2.47502e-06	0.0829747	0.00377487
DPP8	31168	AP	2.89638	8.9874	2.03384	39.7148	0.00377491
NOL8	86860	ES	-2.89618	0.0801105	0.0145135	0.442189	0.00377735
DOCK8	85706	ES	-2.89562	0.00510807	0.000143562	0.18175	0.00378413
FAM76A	1340	AT	2.89524	12.4629	2.25905	68.7557	0.00378875
FAM76A	1341	AT	-2.89524	0.0802384	0.0145442	0.442664	0.00378875
SIRPB2	58514	AT	2.89366	41.1342	3.31784	509.976	0.00380774
SIRT3	13606	ES	-2.89239	1.14766e-08	4.7788e-14	0.0027562	0.00382327
NSMCE4A	13332	AT	-2.89188	0.0140434	0.000779702	0.25294	0.00382943
RAB3GAP1	55429	AT	2.89185	77.6703	4.06561	1483.83	0.00382984
PDLIM2	83025	AT	-2.88971	0.000449489	2.41213e-06	0.0837601	0.00385603
PDLIM2	83023	AT	2.88971	2224.75	11.9389	414571	0.00385603
ELP4	14825	ES	-2.88918	0.050727	0.0067127	0.383336	0.00386249
CASP1	18519	RI	-2.88776	0.0531794	0.00725917	0.389583	0.00387999
RAB24	74745	RI	-2.88684	0.0579721	0.00838555	0.400781	0.0038913
CLINT1	74396	AD	-2.88646	0.000698423	5.02587e-06	0.0970568	0.00389604
CAMKK2	24847	AP	-2.88384	0.0521423	0.00700398	0.388183	0.00392863
FBXO34	27622	AP	2.88274	4.98494	1.67234	14.8592	0.00394231
RUFY3	69447	AT	-2.88236	0.000592801	3.78907e-06	0.0927438	0.00394708
CCDC57	44297	AT	2.88137	8.15086	1.95607	33.9643	0.00395957
NAPA	50651	AT	-2.88126	0.00072795	5.34021e-06	0.0992302	0.00396091
NAPA	50652	AT	2.88126	1373.72	10.0776	187258	0.00396091
ZSCAN18	52401	AT	-2.88107	0.00221274	3.45709e-05	0.141628	0.00396331
ARPC1B	80609	ES	-2.88005	0.0379946	0.00410373	0.351776	0.00397613
ZNF45	50253	AP	-2.87675	0.146252	0.0394705	0.541911	0.00401799
OSBPL9	2975	AD	-2.87591	0.111145	0.0248686	0.496736	0.00402862
LUC7L	32845	AD	-2.87572	0.00910241	0.000370005	0.223927	0.00403108
LCP2	74488	AP	-2.8757	0.0172625	0.00108538	0.274551	0.00403129
LCP2	74487	AP	2.87563	57.9236	3.64195	921.249	0.0040322
CCDC53	24018	ES	-2.87541	0.0186856	0.0012397	0.281642	0.00403498
NBPF12	7356	ES	-2.87411	0.0445879	0.00534646	0.371851	0.00405174
CENPT	37143	AA	-2.87151	0.0402069	0.00448393	0.36053	0.00408514
PUM2	52776	ES	-2.87147	0.000629152	4.10867e-06	0.0963406	0.00408564
PPARD	75908	AT	2.87047	13.5389	2.28525	80.2104	0.00409867
PLTP	59648	AP	2.87034	4.73604	1.63764	13.6966	0.00410031
PPARD	75907	AT	-2.87033	0.0738686	0.0124682	0.437639	0.00410043
ZNF69	47758	AT	2.86994	15.2342	2.37158	97.8587	0.00410551
ZNF69	47757	AT	-2.86991	0.0656439	0.0102191	0.421671	0.00410586
C12orf49	24657	AP	-2.86984	0.336324	0.159792	0.707879	0.00410675
SMARCA4	47607	AP	2.86979	9.79681	2.06162	46.5543	0.00410744
PNPLA8	81411	ES	-2.86959	0.0031986	6.32145e-05	0.161846	0.00411006
NAPG	44630	ES	-2.86835	0.000614912	3.93176e-06	0.09617	0.00412618
GLB1	63829	AP	-2.86797	0.0391043	0.00426731	0.358339	0.00413112
GLB1	63827	AP	2.86793	25.5715	2.79053	234.329	0.00413161
NPLOC4	44133	AT	-2.86737	0.0193616	0.00130616	0.287003	0.00413898
NPLOC4	44132	AT	2.86729	51.6465	3.48399	765.605	0.00413998
RAB27A	30713	AP	2.86676	15.878	2.39788	105.139	0.00414698
HDLBP	58346	AP	2.86614	111.869	4.44357	2816.35	0.0041551
PXMP2	25284	ES	-2.86613	0.00612073	0.000187646	0.199649	0.0041552
PPP6R3	17316	ES	-2.86275	0.0013952	1.54785e-05	0.125761	0.00419988
CAPZB	909	ES	-2.86268	0.0121118	0.000590006	0.248634	0.00420075
UGGT1	55260	ES	-2.86268	0.000628166	4.03499e-06	0.0977928	0.00420075
LILRB1	51917	AP	2.8617	121.985	4.54365	3274.98	0.00421378
TASP1	58705	AT	2.85723	3.53759	1.48701	8.41592	0.00427355
NDOR1	88285	AA	-2.85647	0.0186576	0.00121452	0.28662	0.00428381
DHCR24	3180	ES	-2.85634	4.01562e-08	3.37751e-13	0.00477429	0.00428554
SNX11	42173	ES	-2.85634	0.00284877	5.10616e-05	0.158935	0.00428555
PRR4	20482	AA	-2.85565	2.76168e-06	4.22565e-10	0.0180491	0.00429491
GOPC	77347	ES	-2.85504	0.0126863	0.000632827	0.254322	0.0043032
CSNK1D	44311	ES	-2.85475	0.34018	0.162254	0.713214	0.00430712
PLCB2	29964	AT	2.85462	11628.3	18.8	7.19248e+06	0.00430886
PLCB2	29963	AT	-2.85426	8.61208e-05	1.3926e-07	0.0532585	0.00431372
GLI4	85405	AT	2.85334	45.2923	3.29987	621.657	0.00432626
GLI4	85406	AT	-2.85327	0.0220805	0.0016087	0.303069	0.00432724
UBB	39435	AD	-2.85216	0.171847	0.0512324	0.576424	0.00434232
GALNT10	74214	ES	-2.852	0.102733	0.0215048	0.49078	0.00434449
C12orf49	24658	AP	2.85073	2.94617	1.40161	6.19281	0.00436196
UBE2N	23690	RI	-2.84804	0.0113198	0.000518233	0.247258	0.00439901
GGCT	79135	ES	-2.84514	3.21628e-06	5.29146e-10	0.0195493	0.00443915
BCKDHB	76828	RI	-2.84384	0.0474555	0.00580747	0.38778	0.00445736
DGKZ	15547	AA	-2.84288	0.00343021	6.85643e-05	0.17161	0.0044708
DCTN5	35619	AT	-2.84194	0.000395145	1.777e-06	0.0878672	0.00448398
FOXP1	65603	ES	-2.84122	0.00389345	8.47364e-05	0.178896	0.00449416
ZFAND6	32167	AP	2.83923	5.61191	1.70604	18.4601	0.00452223
PLCL2	63652	AP	-2.83877	0.157584	0.0439998	0.56438	0.00452881
APP	60289	ES	-2.83814	8.61585e-08	1.13909e-12	0.00651686	0.00453769
MEN1	16706	AD	2.83725	5.59174	1.70272	18.3633	0.00455037
CCDC82	18407	AP	-2.83644	0.0423648	0.00476733	0.376475	0.00456192
ACSS1	58857	AP	-2.83477	0.0192705	0.00125622	0.29561	0.00458584
ACSS1	58856	AP	2.83477	51.8929	3.38283	796.04	0.00458584
LY6E	85388	AA	-2.83456	0.0241227	0.00183632	0.316884	0.00458886
RASGRP4	49648	RI	-2.83178	0.000862729	6.53271e-06	0.113935	0.00462904
PIGK	3520	ES	-2.83155	3.03941e-07	9.36818e-12	0.00986106	0.00463231
ZC3H14	28727	ES	-2.83143	0.000702841	4.61528e-06	0.107033	0.00463404
PRPSAP2	39671	ES	-2.83078	0.0568239	0.00780183	0.413871	0.00464352
MRPL42	23697	AT	2.83071	61.5155	3.5506	1065.78	0.00464455
KLC1	29470	RI	-2.83048	0.00422486	9.58976e-05	0.186131	0.00464784
PPP4R1L	59953	AT	2.82978	8.37457	1.92176	36.4944	0.00465806
SYNJ2	78244	AP	2.82885	186.085	4.97904	6954.67	0.00467156
DDIT3	22628	RI	-2.82774	0.0938688	0.0182119	0.483825	0.0046878
TNPO1	72480	ES	-2.82767	0.00113606	1.03369e-05	0.124857	0.00468883
ARHGAP4	90533	ES	-2.82611	1.82428e-11	6.50776e-19	0.000511387	0.00471176
ISY1	66700	ES	-2.82593	0.0440978	0.00506094	0.38424	0.00471442
CTDSPL2	30341	ES	-2.82466	0.000661883	4.11907e-06	0.106356	0.00473304
FUZ	51080	ES	-2.82445	0.010088	0.00041552	0.244917	0.00473617
SMARCA4	47608	AP	-2.82411	0.104873	0.0219276	0.501572	0.00474121
CTSA	59645	AD	2.8237	595.579	7.06026	50240.9	0.00474728
PPM1A	27775	AT	-2.8236	0.00846825	0.000308604	0.232373	0.00474869
PPM1A	27776	AT	2.8236	118.088	4.30343	3240.4	0.00474869
GPATCH1	48927	ES	-2.82326	0.000722036	4.76107e-06	0.1095	0.00475385
PLCL2	63651	AP	2.82198	5.9741	1.72633	20.6739	0.00477283
SURF4	88037	AT	-2.81986	4.94877e-06	1.01593e-09	0.0241063	0.00480452
SURF4	88036	AT	2.81986	202071	41.483	9.8432e+08	0.00480452
SV2A	7411	AT	2.81831	15.0176	2.28217	98.8224	0.00482766
SV2A	7410	AT	-2.81831	0.0665884	0.0101192	0.43818	0.00482766
INPP5B	1848	AT	-2.81815	0.00288932	4.95257e-05	0.168562	0.00483015
INPP5B	1849	AT	2.81789	345.923	5.92939	20181.3	0.00483402
SPG20	25638	AP	2.81686	7.89786	1.87511	33.2655	0.00484949
ACSM3	34387	AT	-2.8164	0.0997395	0.0200525	0.496097	0.0048565
ACSM3	34386	AT	2.8164	10.0261	2.01574	49.8691	0.0048565
TBC1D22A	62725	ME	-2.81581	0.000817187	5.79594e-06	0.115218	0.00486539
RBM39	59248	ME	-2.81576	0.109063	0.0233256	0.509941	0.00486618
LARS	73907	ES	-2.8141	0.000654311	3.96317e-06	0.108025	0.00489138
TRIM73	80111	AP	-2.81392	0.00932926	0.000359582	0.242045	0.00489408
KLHL3	73482	AT	-2.81099	0.0402246	0.00428027	0.378017	0.00493897
KLHL3	73481	AT	2.81091	24.8582	2.64514	233.609	0.00494022
PDHA1	88629	AP	2.8095	19.0765	2.43892	149.21	0.00496182
PDHA1	88630	AP	-2.8095	0.0524206	0.00670194	0.410018	0.00496182
NDUFS7	46465	RI	-2.80902	0.00351873	6.82978e-05	0.181287	0.00496918
WDR41	72590	ES	-2.80848	0.00105222	8.78849e-06	0.125979	0.00497759
MTA2	16358	AP	2.80818	68.2862	3.58149	1301.97	0.00498224
POLR1B	55009	ES	-2.80759	0.000975573	7.7175e-06	0.123323	0.0049914
LARP7	70390	AD	2.80749	311.343	5.65793	17132.5	0.00499297
NAPA	50656	ES	-2.80672	0.207027	0.0689288	0.621802	0.00500481
ZNF655	80664	ES	-2.80545	0.0189484	0.00118641	0.302628	0.00502471
ATP8B2	7832	AT	2.80541	114.21	4.16981	3128.17	0.00502523
DCAF8	8444	ES	-2.80454	1.95275e-11	6.40269e-19	0.000595567	0.0050389
EP400	25236	ES	-2.80417	0.00959127	0.000372663	0.246851	0.00504461
PCBP2	22050	AA	2.80166	232651	40.9547	1.32162e+09	0.00508407
NFS1	59214	AT	2.80071	198.418	4.89455	8043.56	0.00509898
NFS1	59212	AT	-2.80071	0.00503987	0.000124323	0.204309	0.00509898
HMOX2	33749	ES	-2.80037	0.123178	0.0284448	0.533415	0.00510448
C19orf70	46866	AT	-2.79864	0.0827204	0.0144406	0.473848	0.00513189
C19orf70	46867	AT	2.79855	12.088	2.11022	69.2441	0.00513328
CDV3	66841	AA	-2.79684	0.0240359	0.00176281	0.327731	0.00516047
MRPL23	13894	AT	2.7963	7.76578	1.84604	32.6684	0.00516917
NFE2L1	42157	AP	-2.79565	0.184603	0.05647	0.603477	0.0051795
KRBOX4	88887	AT	-2.79523	0.013089	0.000625912	0.273715	0.00518632
RARA	40858	AP	-2.79456	0.105399	0.0217522	0.510704	0.00519699
CTNNB1	64250	RI	-2.79432	0.00827608	0.000286658	0.238938	0.00520097
LYRM1	34405	AT	2.79273	69.3392	3.53966	1358.3	0.00522656
LYRM1	34406	AT	-2.7926	0.0144252	0.000736402	0.282571	0.00522862
USP24	3187	ES	-2.7925	0.00100785	7.94649e-06	0.127825	0.00523027
PTPLAD1	31191	AD	-2.79189	0.000694969	4.21656e-06	0.114544	0.00524017
ZMAT1	89675	ES	-2.79185	0.0046398	0.000106737	0.201691	0.0052407
ZNF714	48753	AA	-2.79172	0.100475	0.020019	0.504286	0.00524286
SDAD1	69570	ES	2.79101	175099	36.4111	8.42044e+08	0.00525434
RNPS1	33255	AD	-2.78958	0.0979654	0.0191513	0.501127	0.00527769
C7orf41	79109	AP	-2.78809	0.170755	0.0492889	0.591559	0.00530203
MEFV	33476	ES	-2.78782	0.0408719	0.0043171	0.386953	0.00530648
COPZ1	22159	RI	-2.78781	0.000166863	3.68555e-07	0.0755472	0.00530651
CALHM2	13012	AA	-2.7877	0.136155	0.0335116	0.553188	0.00530831
CUL5	18598	ES	-2.787	0.000696565	4.19535e-06	0.115652	0.00531983
BCOR	88829	ES	-2.78697	0.109142	0.0229853	0.518245	0.00532041
ADNP	59790	AP	-2.78679	0.0707119	0.0109733	0.455669	0.00532325
RCAN1	60491	AP	-2.78405	0.0803662	0.0136222	0.474131	0.00536846
VBP1	90679	AP	-2.78384	0.000683176	4.03539e-06	0.115659	0.00537192
CDKL1	27475	AA	-2.78196	0.136558	0.0335836	0.555277	0.00540318
INTS7	9724	ES	-2.78132	0.000978793	7.41421e-06	0.129216	0.00541385
OXR1	84842	AP	2.78081	4.84362	1.59313	14.7261	0.00542228
RAD21	84983	RI	-2.77962	0.0013307	1.248e-05	0.141889	0.00544227
CLEC12A	20286	AP	-2.77901	0.00207368	2.65648e-05	0.161873	0.00545252
PRPS2	88489	AT	-2.77869	0.000780185	5.01296e-06	0.121423	0.00545781
PRPS2	88490	AT	2.77869	1281.75	8.23568	199483	0.00545781
TERF2	37284	AT	-2.77865	4.29116e-05	3.56406e-08	0.051666	0.00545852
CAPS2	23445	AT	-2.77845	0.219424	0.075269	0.639666	0.00546189
LRRC23	19997	AP	2.77811	6.66162	1.748	25.3874	0.00546759
LRRC23	19994	AP	-2.778	0.150063	0.0393648	0.572056	0.00546953
TERF2	37285	AT	2.77766	23209.1	19.2832	2.79344e+07	0.00547515
TRIM69	30362	AP	2.77742	8.77062	1.89476	40.5981	0.00547922
TRIM69	30364	AP	-2.77739	0.114022	0.024633	0.527785	0.00547969
FOS	28496	AA	-2.77633	1.01544e-05	3.03097e-09	0.0340196	0.00549761
ABCD4	28393	ES	2.77615	10.8368	2.01493	58.2826	0.00550067
VPS28	85600	RI	-2.77549	0.0152656	0.00079636	0.292628	0.00551179
KLHL26	48496	AT	-2.77249	0.0341088	0.00313115	0.371561	0.00556287
KLHL26	48497	AT	2.77249	29.3179	2.69135	319.372	0.00556287
CIDEB	26959	ES	-2.77202	0.0525347	0.00654238	0.421849	0.00557092
PFDN5	22010	ES	-2.77173	9.49032e-09	2.01467e-14	0.00447052	0.00557592
ANKRD36C	534726	ES	-2.76994	0.0887218	0.0159836	0.492477	0.00560659
TADA2A	40516	AP	-2.76957	0.0462604	0.00525541	0.407204	0.00561305
DDX46	73426	ES	-2.76925	0.00394336	7.84e-05	0.198343	0.00561861
CBWD3	86512	ES	-2.7686	0.000699103	4.08043e-06	0.119778	0.00562985
NIPA1	29686	AP	2.76681	7.32606	1.78735	30.0283	0.00566073
NOP2	19895	AD	-2.76497	0.113641	0.0243246	0.530913	0.00569273
FOS	28495	RI	-2.76497	0.129882	0.030562	0.551968	0.00569277
ENSA	7493	AT	2.7614	1156.79	7.74539	172769	0.0057554
CNIH4	9955	ES	-2.76115	1.85981e-08	6.05414e-14	0.00571327	0.00575987
POLR3H	62436	RI	2.76097	60.6014	3.28952	1116.43	0.00576291
KLHL18	64509	ES	-2.75998	0.0834991	0.0143195	0.486895	0.0057805
HNRNPF	11326	AP	2.75923	43.9577	2.99182	645.854	0.00579386
TULP4	78272	ES	2.75838	74.9158	3.48816	1608.98	0.00580888
CPNE2	36522	AP	-2.75725	0.137567	0.0335841	0.563498	0.00582894
ADAMTSL4	7485	AP	2.75508	5.80004	1.66083	20.2552	0.00586782
FBXO34	27621	AP	-2.75428	0.210949	0.0697039	0.638406	0.00588215
COPS7B	57968	ES	-2.75361	1.33215e-06	8.76054e-11	0.020257	0.00589416
TFRC	68220	AD	2.75264	21.6147	2.42307	192.811	0.00591173
CLTA	86327	AT	-2.75257	0.0156431	0.000810198	0.302032	0.00591297
CLTA	86328	AT	2.75253	63.916	3.3106	1233.99	0.00591375
ADNP	59788	AP	2.75057	35.71	2.79464	456.305	0.00594911
ABCB9	24993	AP	2.74852	10.4055	1.95819	55.2931	0.00598652
ADAMTSL4	7487	AT	2.74831	50.5044	3.08032	828.061	0.00599031
ADAMTSL4	7486	AT	-2.74824	0.0198038	0.00120792	0.324682	0.00599165
PPA1	12045	ES	-2.74766	0.0667212	0.00967358	0.460193	0.00600216
TSEN34	51806	AP	2.74638	4.27632	1.51602	12.0625	0.00602576
SYNGR2	43779	AA	-2.7461	0.0912282	0.0165176	0.503863	0.00603083
ATAD2	85058	AA	-2.74553	0.000782444	4.7399e-06	0.129163	0.00604131
TCEB1	84216	AD	2.74532	6.7927	1.72991	26.6724	0.00604519
CAMKK2	24849	AT	-2.74506	0.00870495	0.000294285	0.257492	0.0060499
CAMKK2	24851	AT	2.74481	114.808	3.88171	3395.65	0.00605464
CEP63	66874	AP	-2.74388	0.030264	0.00248797	0.368135	0.00607179
QKI	78409	RI	-2.74312	0.0896842	0.0160114	0.502345	0.00608584
VAV1	47088	AP	2.74279	98.3305	3.70457	2609.99	0.00609198
VAV1	47087	AP	-2.74277	0.0101698	0.000383137	0.269944	0.00609233
ANAPC11	44211	ES	2.7424	7.36926	1.76801	30.7158	0.0060992
DICER1	29161	ES	-2.74231	2.04054e-09	1.25519e-15	0.0033173	0.0061009
GOSR2	42041	AT	2.7423	410.595	5.56629	30287.4	0.00610109
NAIP	72433	ES	-2.74219	8.77081e-06	2.13113e-09	0.036097	0.00610308
VPS53	38232	ES	-2.74063	0.302765	0.12883	0.71153	0.00613214
ITPK1	29023	AA	-2.73995	3.62001e-07	8.93456e-12	0.0146672	0.00614485
GPATCH2	9838	AT	2.73936	13.6193	2.10226	88.2315	0.00615596
UNG	24278	AP	-2.73933	0.145315	0.0365555	0.577655	0.00615639
ADAM22	80350	AT	-2.73928	0.0362395	0.00337498	0.389128	0.00615743
GPATCH2	9839	AT	-2.73912	0.0734436	0.0113368	0.47579	0.00616043
MED22	88025	AP	2.73884	10.5818	1.95599	57.2469	0.00616564
TMEM208	36985	RI	-2.73626	0.0568845	0.007298	0.443389	0.00621427
CSF2RA	88377	ES	-2.73528	0.00229498	2.94883e-05	0.178612	0.00623266
C7orf41	79108	AP	2.73524	5.57968	1.62787	19.1249	0.00623346
RBBP6	35643	AT	-2.73511	0.0574185	0.00740958	0.444948	0.00623601
RBBP6	35642	AT	2.73492	17.413	2.24703	134.94	0.00623953
ATL3	16520	RI	-2.73346	0.000725465	4.07003e-06	0.129311	0.0062672
FCHO1	48367	AP	2.7315	6.48626	1.69572	24.8104	0.00630468
PSMC3IP	41077	AD	-2.73078	0.077746	0.0124304	0.486264	0.00631843
TMEM128	68655	AD	-2.73048	0.214985	0.0713189	0.648056	0.00632428
H2AFY	73445	ES	2.73027	361.581	5.26942	24811.2	0.00632817
RPRD2	7469	AT	-2.72956	0.00829604	0.000265774	0.258958	0.00634191
RPRD2	7470	AT	2.72951	120.52	3.86121	3761.78	0.00634288
RUFY3	69444	AP	2.72914	5.54277	1.62036	18.9602	0.00634993
PLSCR1	67159	RI	-2.72866	0.0867771	0.0149925	0.502269	0.00635925
STRADA	42965	AA	-2.72522	0.0450219	0.00484143	0.418672	0.00642583
ADAM17	52635	AT	-2.72361	0.0630679	0.00863232	0.460775	0.00645721
ADAM17	52636	AT	2.72348	15.8536	2.16995	115.826	0.00645986
MRAS	66989	AP	2.72249	7.31722	1.74619	30.6621	0.00647913
RCCD1	32527	RI	-2.72241	0.00318848	5.08536e-05	0.199915	0.00648075
MAGED2	89250	RI	-2.72063	0.0722699	0.0108878	0.479706	0.00651585
SIK3	18878	ES	-2.71994	0.0486905	0.00551605	0.429794	0.00652937
TADA2A	40515	AP	2.71966	20.7182	2.33186	184.077	0.00653496
UBE2E1	63716	AT	2.71951	131.476	3.90648	4424.91	0.00653779
UBE2E1	63717	AT	-2.71919	0.00761	0.000226104	0.25613	0.00654418
NGLY1	63755	ES	-2.71857	0.0664285	0.00940426	0.469228	0.00655656
OS9	22710	ES	-2.71813	9.07975e-09	1.44302e-14	0.00571314	0.00656524
ALG9	18682	AP	2.71791	16.0198	2.16742	118.405	0.00656961
NUDT5	10767	AT	-2.71589	0.00226818	2.80131e-05	0.183651	0.00660979
TOP3A	39613	ES	-2.71494	0.000822775	4.87939e-06	0.138738	0.00662881
CCNC	77079	ES	-2.71469	0.067731	0.00969691	0.473087	0.00663381
MTHFSD	37920	ES	-2.71457	0.0693944	0.0101098	0.476329	0.00663617
ARHGAP17	35664	ES	-2.71438	0.0122915	0.000513066	0.294469	0.00664004
CACNA1C	19693	AT	2.71435	24.5031	2.43276	246.798	0.00664062
SLC7A6	37213	ES	-2.7138	0.0172761	0.000921499	0.323891	0.00665155
OLAH	10857	AT	-2.71266	0.000129534	2.01136e-07	0.0834216	0.00667447
LIMK1	80062	AA	-2.71259	4.60362e-06	6.4115e-10	0.0330552	0.00667594
NUTM2E	12332	RI	-2.71199	0.0609409	0.00806788	0.460318	0.00668798
LSP1	13865	AP	2.71143	671.819	6.07525	74291.8	0.00669941
TRIM16L	39635	ES	-2.71026	0.000630878	3.06039e-06	0.130051	0.0067231
HERC2	100136	ES	-2.70925	0.149251	0.0376966	0.590927	0.00674352
TASP1	58703	AT	-2.70915	0.289679	0.118205	0.709902	0.0067455
DNAJA4	32074	AA	-2.70911	0.00110975	8.08226e-06	0.152376	0.00674631
RASSF1	65019	AP	-2.70761	0.00990961	0.000351124	0.279675	0.00677687
PPP3R1	53832	AP	-2.70651	0.0895034	0.0155883	0.513903	0.00679939
MTMR4	42686	ES	-2.70648	0.000826979	4.84416e-06	0.141179	0.00680016
ADAMTSL4	7484	AP	-2.70576	0.176767	0.0503784	0.620239	0.0068148
MDM2	23155	ES	2.70239	26.3091	2.45553	281.881	0.00688425
TARM1	51762	AP	2.70105	308.24	4.81806	19720	0.00691219
ZNF575	50203	AP	-2.69989	0.171878	0.0478668	0.617172	0.00693625
RTN4	53585	AP	-2.69982	0.00163583	1.55246e-05	0.172368	0.00693771
ZNF131	71932	ES	-2.69975	2.86904e-06	2.7175e-10	0.0302902	0.00693908
FUZ	51079	ES	-2.69845	0.0842172	0.0139601	0.508059	0.00696634
DENND1A	87515	AT	-2.69813	0.0115214	0.000450146	0.294889	0.006973
MDM4	9483	ES	-2.69709	0.000750435	4.0236e-06	0.139962	0.00699487
IDS	90294	ES	-2.6965	0.0788868	0.0124533	0.499716	0.00700734
TP53I11	15484	AT	2.69647	317.269	4.82203	20875	0.00700796
ZNF257	48806	ES	-2.69621	0.029214	0.00223965	0.381068	0.0070133
TMEM91	50046	RI	-2.69592	0.0191406	0.00107874	0.33962	0.00701945
CRCP	79875	ES	-2.6945	0.00150587	1.33328e-05	0.17008	0.00704952
SMIM12	1699	AT	-2.69426	3.679e-06	4.0975e-10	0.0330325	0.00705454
SMIM12	1700	AT	2.69426	271813	30.2732	2.44051e+09	0.00705454
SAAL1	14568	AA	-2.69389	0.068468	0.00973278	0.481657	0.00706228
SS18	44958	ES	-2.69265	0.000846872	4.91577e-06	0.145896	0.00708874
HADHB	52890	ES	-2.69263	0.0187675	0.00103901	0.338996	0.00708919
ANKRD13C	3399	ES	-2.69207	0.00117982	8.70866e-06	0.159839	0.00710097
EIF2B1	25097	AT	2.69171	68.8823	3.16004	1501.49	0.00710866
EIF2B1	25098	AT	-2.69171	0.0145175	0.000666005	0.316451	0.00710866
ARL6IP5	65577	ES	-2.6904	0.0531561	0.00626778	0.450808	0.00713669
SLA	85212	AP	-2.69031	8.18556e-10	1.96322e-16	0.00341294	0.00713847
TXN2	62050	ES	-2.69026	0.00183747	1.86678e-05	0.180863	0.00713971
TPM4	48125	AP	2.68986	6.79068	1.68167	27.4212	0.00714827
TPM4	48124	AP	-2.68986	0.147261	0.0364681	0.594648	0.00714827
MAP3K11	16883	AP	2.68957	206.933	4.24834	10079.5	0.00715444
COQ4	87737	AT	-2.68937	0.038487	0.00358359	0.413343	0.00715863
ELOF1	47741	ES	-2.6893	8.76399e-09	1.17637e-14	0.00652919	0.00716012
MICU1	12094	AP	-2.68855	0.0284089	0.00211845	0.380971	0.00717627
MICU1	12093	AP	2.68855	35.2002	2.62487	472.043	0.00717627
ULK4	64257	AT	2.68802	8.35864	1.77731	39.3105	0.0071877
43896	71564	ES	-2.68705	0.00100399	6.52763e-06	0.15442	0.00720871
VPS41	79291	ES	-2.68658	0.0054277	0.000120763	0.243949	0.00721867
SMARCB1	61327	ES	-2.68616	0.0312912	0.00249807	0.391959	0.00722782
ZFP28	52183	AT	-2.68601	0.0156885	0.000756679	0.325276	0.00723099
ZFP28	52182	AT	2.68588	63.7274	3.07368	1321.28	0.00723384
SYNE3	29170	AT	2.68563	321.983	4.76019	21779.2	0.00723933
SYNE3	29171	AT	-2.68563	0.00310576	4.59155e-05	0.210076	0.00723933
ZNF575	50204	AP	2.68537	5.76267	1.60498	20.6908	0.00724493
DHDDS	1272	AT	-2.68521	0.000547872	2.2814e-06	0.13157	0.00724851
DAG1	64874	AP	-2.68468	1.82566e-08	4.09105e-14	0.00814715	0.00725989
MAP3K13	67987	AT	-2.68422	0.0155255	0.000741621	0.325018	0.00726991
UCK2	8811	AP	2.68351	11.1825	1.91741	65.2176	0.00728528
FAM63A	7539	AA	-2.68277	0.0668034	0.0092518	0.482359	0.0073015
NOS3	82279	AA	-2.68234	0.0425583	0.00423831	0.427342	0.007311
EMR1	47093	ES	-2.68194	4.64117e-09	3.77227e-15	0.00571021	0.00731955
CNTLN	85938	AT	-2.6817	0.0542772	0.00645344	0.456503	0.00732498
AMZ2	43132	RI	2.68059	11.7419	1.93901	71.1048	0.00734921
SRSF7	53276	RI	-2.67998	0.0781631	0.0121175	0.504185	0.00736275
KLRG1	20219	RI	-2.67898	5.51293e-05	4.22423e-08	0.0719479	0.0073846
IFNLR1	1094	AT	-2.67846	0.000944742	5.78092e-06	0.154394	0.00739618
ARHGEF39	86271	AT	-2.67805	0.0189947	0.00104431	0.34549	0.00740516
ARHGEF39	86272	AT	2.67805	52.6462	2.89444	957.569	0.00740516
ARHGAP30	8539	ES	2.67775	17465.3	13.7132	2.2244e+07	0.00741187
HSPB11	3097	AT	2.67719	30.9091	2.50725	381.043	0.00742425
HAUS1	45387	ES	2.67625	157.111	3.87081	6376.93	0.0074452
PMPCA	88165	AT	2.67465	31.9062	2.5226	403.553	0.00748063
PMPCA	88166	AT	-2.67456	0.0313466	0.0024784	0.396469	0.00748283
OARD1	76084	AT	-2.67433	0.0107786	0.000389645	0.298166	0.00748781
OARD1	76085	AT	2.67433	92.776	3.35383	2566.43	0.00748785
TMUB2	41805	ES	2.67384	12.4945	1.96249	79.548	0.0074988
LONP2	36336	ES	-2.67382	0.000792603	4.2267e-06	0.148631	0.00749926
NIPA1	29688	AP	-2.67289	0.152851	0.0385578	0.605933	0.00752016
ATAD1	12463	ES	-2.67283	0.00101341	6.45874e-06	0.159009	0.00752154
UTP23	84967	AT	-2.6723	4.47098e-05	2.88564e-08	0.0692728	0.0075334
USP45	77063	AT	2.67187	14.7215	2.04737	105.854	0.00754291
UCK2	8812	AP	-2.67173	0.0905047	0.0155343	0.527291	0.00754613
TXNDC12	2991	ES	-2.67154	0.000650149	2.98463e-06	0.141623	0.00755046
LONRF1	82748	AP	2.67115	9.66172	1.82923	51.0317	0.00755915
STRADA	42961	RI	-2.67048	0.0400873	0.00378182	0.424925	0.00757433
ACTR10	27682	ES	-2.67039	0.0184215	0.000982064	0.345549	0.0075763
ZNF45	50254	AP	2.67019	5.72747	1.59077	20.6214	0.00758076
NUP54	69584	ES	-2.67017	1.99776e-05	7.09644e-09	0.0562399	0.00758121
RUVBL1	66639	AT	2.6701	29.5102	2.46009	353.992	0.0075829
RUVBL1	66640	AT	-2.67006	0.033888	0.00282502	0.406509	0.00758382
ZNF561	47367	AA	-2.67003	0.194225	0.0583282	0.646743	0.00758434
PRPS1	89830	AT	-2.66988	0.00235718	2.77625e-05	0.200137	0.00758793
PRPS1	89829	AT	2.66969	424.042	4.99446	36002.2	0.00759204
PPT1	1987	AP	2.66959	405.862	4.93575	33373.6	0.00759444
HMHA1	46371	AP	2.66857	30.762	2.48384	380.984	0.00761754
ZNF131	71921	AP	2.6683	6.57829	1.64884	26.245	0.00762355
SNX14	76927	ES	-2.66643	0.000994731	6.17826e-06	0.160157	0.0076661
CKLF	36735	ES	-2.66611	0.0333823	0.00274215	0.406387	0.00767356
PTAR1	86547	RI	-2.66599	0.0540752	0.0063319	0.461809	0.00767608
KIAA1147	82046	AP	-2.66506	0.000154681	2.438e-07	0.098139	0.00769754
ZNFX1	59745	AT	2.66495	199.382	4.05843	9795.25	0.00770002
ZNFX1	59744	AT	-2.66478	0.00501716	0.000102125	0.246483	0.00770384
MRPL27	42373	RI	-2.66427	8.87115e-05	9.27091e-08	0.0848863	0.00771553
SLC26A6	64725	ES	-2.66374	6.09398e-07	1.62882e-11	0.0227997	0.00772766
UNG	24277	AP	2.66304	6.45409	1.63609	25.4603	0.00774378
SH2B3	24511	AP	2.66228	6.00525	1.60464	22.4742	0.00776138
SH2B3	24512	AP	-2.66219	0.16653	0.0444979	0.623229	0.00776343
ELOF1	47742	ES	-2.66144	0.0407347	0.00385746	0.430159	0.00778075
NPIPB3	34444	AP	2.65843	303.461	4.48886	20514.9	0.00785066
RBM25	28257	ES	-2.65752	0.000153041	2.34986e-07	0.0996724	0.00787182
CELF1	15757	AP	-2.65748	0.118354	0.0245262	0.571131	0.0078727
ILF3	47574	RI	-2.65723	0.00284921	3.77864e-05	0.214839	0.00787862
MLLT10	100334	ES	-2.65698	0.152488	0.0380837	0.610569	0.00788433
NSFL1C	58497	AA	-2.6564	0.0471048	0.00494328	0.448864	0.00789808
SLC43A1	15852	ES	2.65608	1.20159e+11	801.354	1.80172e+19	0.0079055
MYB	77817	ES	2.65582	3.56877	1.39562	9.12578	0.00791159
ATP6V0D1	37071	ES	-2.65551	0.000211277	4.09562e-07	0.10899	0.0079189
C16orf52	35531	AT	-2.65468	0.037729	0.00335603	0.424155	0.00793843
NPEPPS	42084	ES	-2.65416	0.0108432	0.000383901	0.306262	0.00795056
MDM2	22997	ES	-2.65411	0.000858997	4.67583e-06	0.157806	0.00795169
ANP32A	270111	AA	2.65406	211936	24.7124	1.81758e+09	0.00795308
SPAG16	57328	AT	-2.65299	0.255678	0.0933497	0.700284	0.00797813
MSTO1	8094	ES	-2.65298	0.00144398	1.15108e-05	0.181142	0.00797857
NOL8	86853	ES	-2.65272	0.00112041	7.40131e-06	0.169608	0.0079846
PARP9	66444	ES	-2.65115	0.000832439	4.40151e-06	0.157436	0.00802193
HIST1H2BN	75711	AT	2.65105	5.61611	1.56807	20.1144	0.00802431
HIST1H2BN	75712	AT	-2.65105	0.178059	0.0497157	0.637728	0.00802431
CYFIP2	74337	AA	-2.6508	0.000886088	4.90328e-06	0.160128	0.00803007
RAB1A	53787	ES	-2.6494	2.28175e-07	2.78531e-12	0.0186922	0.00806343
SYTL3	78284	ES	-2.64885	0.000700497	3.24511e-06	0.151211	0.00807657
TTC8	28737	AT	-2.64714	0.0168564	0.000820061	0.346484	0.00811761
MAP4K1	49676	ES	2.64621	2.45451e+07	82.4987	7.30269e+12	0.00813998
YWHAZ	84721	AP	2.64612	17.4485	2.09892	145.052	0.00814216
KIAA0513	37875	AP	2.64606	38.3429	2.57414	571.132	0.00814357
CYB5RL	3128	AT	-2.64452	0.0323737	0.00254703	0.411483	0.00818076
CYB5RL	3129	AT	2.64452	30.8892	2.43023	392.615	0.00818076
ATP6V1D	28048	AT	-2.64408	0.015354	0.000694598	0.3394	0.00819132
ATP6V1D	28049	AT	2.64408	65.1294	2.94637	1439.68	0.00819132
MRPL42	23698	AT	-2.64287	0.00811568	0.000228492	0.288256	0.00822065
MAP1LC3A	59028	AP	2.64268	4.32881	1.46016	12.8332	0.00822519
RRM1	14037	ES	-2.64164	0.000993696	5.87983e-06	0.167935	0.00825063
SRSF11	3387	ES	-2.64162	0.109957	0.0213723	0.565708	0.00825104
RPP38	10861	AT	-2.64038	0.0560183	0.00659492	0.475828	0.00828136
RPP38	10860	AT	2.64038	17.8513	2.1016	151.632	0.00828136
PAIP2	73592	AP	2.63927	502.028	4.9559	50855	0.00830853
D2HGDH	58415	RI	-2.63906	0.0519036	0.00576773	0.467078	0.00831374
PAIP2	73591	AP	-2.639	0.00199322	1.96768e-05	0.201909	0.00831517
FCHO1	48363	AP	-2.63875	0.134492	0.0303057	0.596855	0.00832132
ASPSCR1	44258	ES	-2.63871	0.031868	0.00246425	0.412121	0.0083223
ZNF131	71934	ES	-2.63831	5.65494e-05	3.95336e-08	0.0808891	0.00833203
TEC	69207	AA	-2.6383	0.00293721	3.86273e-05	0.223345	0.00833222
ITGB3BP	3266	ES	2.63812	4.47616	1.47002	13.6298	0.00833669
EIF4E2	57998	AT	-2.63741	0.00454618	8.2595e-05	0.250231	0.00835411
CAV2	81526	AT	2.6374	1425.92	6.45882	314800	0.00835441
BLOC1S6	30431	AT	-2.63722	1.20002e-05	2.64287e-09	0.0544884	0.00835888
BLOC1S6	30430	AT	2.63722	83331.6	18.3525	3.78376e+08	0.00835888
DUSP22	75126	AP	-2.63505	0.0713313	0.0100079	0.508413	0.00841248
DUSP22	75125	AP	2.63496	14.0178	1.96673	99.9111	0.00841471
C19orf55	49292	AA	-2.63493	0.17163	0.0462649	0.636697	0.00841551
MCPH1	82576	ES	-2.63475	0.000931127	5.17946e-06	0.167391	0.00841993
MTMR1	90349	AT	-2.63464	0.122355	0.0256379	0.583927	0.00842263
MTMR1	90350	AT	2.63464	8.17296	1.71254	39.0047	0.00842263
HIC2	61226	AP	-2.63438	0.121449	0.0253041	0.582907	0.00842905
CHMP4A	26906	AD	-2.63398	0.0492483	0.00524072	0.462799	0.008439
AKAP13	32350	AT	-2.63372	0.0018442	1.70247e-05	0.199774	0.00844539
AKAP13	32349	AT	2.63372	542.239	5.00567	58738.1	0.00844539
CDK2	22324	ES	-2.63357	0.00272602	3.36503e-05	0.220836	0.00844928
ABCB9	24994	AP	-2.63162	0.110571	0.0214473	0.57005	0.00849784
THUMPD1	34383	ES	-2.63108	0.291131	0.116111	0.729968	0.00851137
USP37	57488	ES	-2.63107	0.000978227	5.60438e-06	0.170747	0.00851163
R3HDM1	95704	ES	2.63085	7.86365	1.69196	36.5475	0.00851723
ZFYVE26	28104	ES	-2.63026	0.000836228	4.25565e-06	0.164317	0.00853193
STK16	57665	ES	2.62752	102.111	3.23913	3218.97	0.00860109
TRIM37	42721	AT	2.62695	3519.59	7.9516	1.55786e+06	0.0086155
SMAD4	45560	AP	-2.62638	0.0175651	0.000860401	0.358593	0.00862997
PPP1CC	24503	RI	-2.62584	0.0534644	0.00600723	0.475833	0.00864353
PPM1M	65192	RI	-2.62548	0.188765	0.0543732	0.655328	0.00865276
FDXR	43316	ES	-2.62516	0.000235664	4.61125e-07	0.120439	0.00866082
TSSC1	52550	AT	-2.62506	0.00762376	0.000199951	0.29068	0.00866329
TSSC1	52547	AT	2.625	131.148	3.43976	5000.28	0.00866492
RCHY1	69526	AD	2.62308	6985.03	9.37143	5.20631e+06	0.00871392
RIPK2	84384	ES	-2.62242	0.250185	0.0888235	0.704682	0.0087308
CS	22418	ES	-2.62138	0.0460548	0.00461134	0.459962	0.00875743
TPM3	7789	AT	2.62112	1199.81	5.97969	240739	0.00876421
TCF25	38159	ES	-2.62102	0.0232256	0.00139335	0.387144	0.00876659
HSPA13	60212	ES	-2.62038	0.000859417	4.37604e-06	0.168782	0.00878321
C19orf77	46685	AP	-2.61993	0.187639	0.0536661	0.656067	0.00879474
IL18BP	17482	RI	-2.61971	0.00169585	1.43393e-05	0.200562	0.0088004
C1QTNF6	62093	RI	-2.61773	0.00831554	0.000230386	0.300141	0.00885174
TULP3	19738	ES	-2.61737	1.98144e-06	1.06264e-10	0.0369469	0.00886114
CEP290	23607	AP	-2.61725	0.139214	0.0317991	0.609465	0.00886426
RBM4	17089	AP	2.61638	51.1011	2.68301	973.283	0.00888683
ARAP1	17639	AP	2.61617	39.951	2.52178	632.92	0.00889221
PPIL2	61241	RI	-2.61514	0.0277504	0.00189038	0.407369	0.008919
MEMO1	53142	AP	-2.61272	0.0778573	0.0114708	0.52845	0.00898239
PDCD5	48879	RI	-2.61173	0.0751861	0.010783	0.524247	0.00900852
H2AFY	73442	AP	2.61112	3.43798	1.36064	8.6869	0.00902451
H2AFY	73443	AP	-2.61112	0.290868	0.115116	0.734949	0.00902451
ZNF131	71936	ES	-2.61077	2.33293e-05	7.77117e-09	0.0700355	0.00903377
CHMP2A	52482	AP	-2.61045	0.0124868	0.000464773	0.335476	0.00904225
SERINC5	72647	AA	2.61032	74378	16.3571	3.38207e+08	0.00904583
PPP2R3C	27192	AT	-2.60955	0.010922	0.00036722	0.324847	0.00906602
MKS1	42653	ES	-2.60806	0.000878445	4.43512e-06	0.17399	0.00910577
KPNB1	42089	AP	-2.60797	0.141952	0.0327306	0.615648	0.00910815
RBM4	17094	AT	2.60783	23.3692	2.18784	249.616	0.00911169
DYM	45472	ES	2.60735	3.51792	1.36659	9.05593	0.00912466
CENPW	77443	AD	-2.60644	0.0141949	0.000578883	0.348075	0.0091489
MAP1LC3A	59029	AP	-2.60638	0.236335	0.0798788	0.69924	0.00915041
ARFGEF1	84089	AT	2.60534	119.228	3.2685	4349.17	0.00917819
SDCCAG8	10457	AT	-2.60524	0.0430897	0.00404566	0.458942	0.00918108
SDCCAG8	10456	AT	2.60524	23.2074	2.17893	247.178	0.00918108
KIAA1033	24124	ES	-2.6052	0.00101985	5.72766e-06	0.18159	0.00918193
ELF2	70611	AT	-2.60431	0.00712642	0.000172575	0.294283	0.00920585
ELF2	70612	AT	2.60431	140.323	3.39809	5794.59	0.00920585
CAB39	57909	AP	-2.60337	0.140409	0.0320261	0.615578	0.00923117
CAB39	57908	AP	2.60337	7.12207	1.62449	31.2245	0.00923117
HSD17B4	73088	ES	-2.6025	0.00104212	5.91675e-06	0.183548	0.00925475
CDK2	22323	AD	-2.60191	0.00104523	5.94076e-06	0.183899	0.00927073
EED	18182	ES	-2.60121	0.0412569	0.00373506	0.455718	0.00928965
CCDC18	3780	ES	-2.59863	0.124913	0.026016	0.599752	0.00935957
USP49	76147	AT	-2.59746	0.000790125	3.60406e-06	0.173221	0.00939159
CCND3	76155	AP	-2.59735	0.0011525	6.98801e-06	0.190078	0.00939463
USP49	76148	AT	2.5972	1264.69	5.76879	277256	0.00939879
KPNA1	66438	ES	-2.59713	0.141179	0.0322206	0.618598	0.0094005
EFR3A	85172	AP	-2.59607	1.3027e-06	4.69581e-11	0.0361393	0.00942967
ECSIT	47713	AP	-2.59565	0.028478	0.00193872	0.418316	0.00944134
TEC	69206	ES	-2.59424	0.000862158	4.17255e-06	0.178145	0.00948012
SFI1	61870	ES	-2.59351	0.000997295	5.37992e-06	0.184872	0.00950025
WDR36	72951	AT	2.59282	57.173	2.68469	1217.55	0.00951937
WDR36	72950	AT	-2.59262	0.0174969	0.000821632	0.372601	0.0095248
ZDHHC16	12705	ES	-2.59237	0.00808771	0.000211855	0.308755	0.00953159
MDFIC	81513	AT	-2.59101	0.00100339	5.41057e-06	0.18608	0.00956938
ECI1	33242	AP	-2.59028	0.214415	0.0668718	0.687493	0.00958973
FAM45A	13253	ES	2.58957	1.92424e+07	59.0236	6.27326e+12	0.00960968
XYLB	64043	AT	-2.58917	0.151997	0.0365169	0.632666	0.00962085
XYLB	64044	AT	2.58917	6.57909	1.58061	27.3846	0.00962085
TMEM242	78240	AT	-2.5888	0.0867518	0.0136287	0.552207	0.0096312
TMEM242	78239	AT	2.5888	11.5271	1.81091	73.3746	0.0096312
TTC8	28736	AT	2.58869	54.6498	2.64252	1130.21	0.00963407
FASTKD2	57158	AD	2.58803	11.3482	1.80306	71.4243	0.00965275
NUTM2G	86988	AT	2.58751	57.5012	2.67161	1237.6	0.00966725
NUTM2G	86987	AT	-2.58724	0.017399	0.000808419	0.374467	0.00967471
THRA	40839	AT	2.58699	35.7579	2.37958	537.334	0.00968192
THRA	40840	AT	-2.58699	0.0279658	0.00186104	0.420243	0.00968192
PADI4	852	AT	-2.58664	0.165108	0.0421747	0.646375	0.00969159
PADI4	851	AT	2.58664	6.05663	1.54709	23.7109	0.00969159
NDUFS2	8596	AT	2.58654	19.1194	2.04376	178.863	0.0096945
NDUFS2	8595	AT	-2.58633	0.0523124	0.00559165	0.489405	0.00970049
SLC10A7	70771	AT	2.58522	193.893	3.57491	10516.2	0.00973167
AQR	29890	RI	-2.58493	0.149133	0.0352333	0.631238	0.00973995
CEP290	23606	AP	2.58491	7.02111	1.60189	30.7736	0.00974047
PQLC1	46266	ES	-2.58476	0.103219	0.0184467	0.577567	0.00974458
HIPK3	14892	AP	2.58405	12.2654	1.83203	82.1162	0.00976482
CCDC157	61732	AT	-2.58368	0.100723	0.0176567	0.57458	0.00977535
CCDC157	61733	AT	2.58363	9.92801	1.74034	56.6355	0.00977653
TADA2B	68732	AP	2.58236	4.11129	1.40598	12.022	0.00981271
RAD51C	42713	AT	-2.58027	0.0047939	8.29754e-05	0.276967	0.00987224
GPR56	36575	AP	-2.57975	0.226098	0.0730671	0.699633	0.00988729
RNF146	77452	ES	-2.57908	0.224639	0.0722183	0.698751	0.00990642
ATRN	58589	AT	-2.57687	0.0277965	0.00182177	0.424118	0.00996982
ATRN	58590	AT	2.57683	35.9741	2.3577	548.9	0.0099711
EIF3G	47465	ES	-2.57522	0.0717987	0.00967214	0.532979	0.0100177
ECI1	33243	AP	2.57498	4.54056	1.43531	14.3639	0.0100246
WHSC1L1	83392	AT	-2.57431	0.014308	0.000564051	0.362943	0.0100441
WHSC1L1	83393	AT	2.57431	69.891	2.75525	1772.89	0.0100441
TAGLN2	8421	AP	2.57422	452.327	4.30172	47562.4	0.0100465
POLR1B	55005	ES	-2.57352	0.000906069	4.36285e-06	0.188171	0.010067
RBKS	53052	ES	-2.57315	0.371695	0.174904	0.789905	0.0100778
SRSF1	42631	RI	-2.57283	1.02804e-09	1.46222e-16	0.00722779	0.0100872
RNF146	77450	ES	-2.57265	0.193636	0.0554342	0.676384	0.0100924
AMBRA1	15580	AA	-2.57145	8.16937e-05	6.25823e-08	0.106641	0.0101274
FAM71F2	81699	RI	-2.56943	6.42214e-09	3.61885e-15	0.011397	0.0101866
MLC1	62765	ES	-2.56834	1.72237e-06	6.87977e-11	0.0431198	0.0102186
ARL6IP4	25037	AD	2.56812	12.9959	1.83553	92.0137	0.0102251
PSMD10	89845	AD	-2.56787	0.000380444	9.33578e-07	0.155036	0.0102325
NBPF12	7351	ES	2.56775	183.264	3.43299	9783.22	0.010236
MAX	28008	ES	-2.56713	0.0581455	0.00662587	0.510258	0.0102545
DIAPH1	73805	ES	-2.56532	3.16437e-10	1.74702e-17	0.00573163	0.010308
UBE3C	82505	AT	-2.56509	0.0139771	0.000534992	0.365163	0.0103148
UBE3C	82506	AT	2.56509	71.5456	2.7385	1869.19	0.0103148
XRCC3	29495	AT	-2.56455	0.0306992	0.00214244	0.43989	0.010331
XRCC3	29496	AT	2.56448	32.5706	2.27308	466.698	0.010333
APEX1	26450	AD	-2.56303	9.63616e-06	1.40626e-09	0.06603	0.0103763
DPF2	16817	ES	-2.56297	5.7493e-10	4.9347e-17	0.00669837	0.0103782
STAMBP	53990	RI	-2.56197	0.224468	0.0715769	0.703939	0.010408
SAMM50	62604	ES	-2.56114	6.14173e-08	1.85941e-13	0.0202865	0.0104331
BRD9	71471	AA	-2.55902	0.137082	0.0299221	0.628017	0.0104968
NFX1	86100	AT	-2.55894	0.00341793	4.41368e-05	0.264683	0.0104993
RAB34	39958	AD	-2.55824	0.00778574	0.000188687	0.321261	0.0105205
ASAH1	82843	AP	-2.55789	0.000610042	2.09975e-06	0.177236	0.0105309
ASAH1	82844	AP	2.55789	1639.23	5.64219	476247	0.0105309
NFE2L1	42158	AP	2.5577	4.81217	1.44365	16.0405	0.0105368
TGFBR3	3739	AP	2.55682	59.9906	2.60058	1383.87	0.0105634
PRR19	50148	AP	2.55677	84553.9	14.1286	5.0602e+08	0.0105649
C14orf159	28855	RI	-2.5567	0.0524128	0.00546713	0.502475	0.010567
PRR19	50149	AP	-2.5566	1.18541e-05	1.98314e-09	0.0708578	0.0105701
ITPKB	10021	AT	-2.55641	0.0203881	0.00103086	0.403231	0.0105758
ITPKB	10022	AT	2.55641	49.0482	2.47997	970.062	0.0105758
SIRT2	49711	ES	-2.55574	0.0252123	0.0014991	0.424027	0.0105961
MDM2	23086	ES	-2.55484	0.000939454	4.47294e-06	0.197314	0.0106237
PLXNC1	23724	ES	2.55481	217.818	3.50256	13545.7	0.0106247
KCNMB1	74497	AT	-2.55451	0.114495	0.0217088	0.603862	0.0106336
KCNMB1	74498	AT	2.55451	8.73403	1.656	46.0648	0.0106339
NDUFB2	82017	AP	2.55373	26.7864	2.14785	334.061	0.0106575
SERINC5	72645	AT	-2.55339	0.17254	0.044785	0.664732	0.0106679
SERINC5	72644	AT	2.55331	5.79555	1.50429	22.3285	0.0106705
TAGLN2	8423	AP	-2.55311	0.00102325	5.18336e-06	0.202	0.0106766
DHRS4	26779	AT	-2.55303	0.0139155	0.00052271	0.370456	0.010679
DHRS4	26778	AT	2.55302	71.8694	2.69941	1913.46	0.0106793
TADA2B	68733	AP	-2.55295	0.247557	0.0847585	0.723047	0.0106816
EXOC6	12541	AP	2.55233	16.7372	1.92311	145.667	0.0107004
DCTN5	35621	AT	2.55181	195.858	3.40076	11279.9	0.0107164
PARVG	62609	AP	-2.55166	0.164012	0.0409084	0.657567	0.010721
HMHA1	46375	AP	-2.55084	0.0368106	0.00291155	0.465395	0.0107463
MASP2	636	AT	-2.55017	4.30425e-08	9.38852e-14	0.0197333	0.010767
NFATC3	37183	AT	2.54975	74.5375	2.71083	2049.5	0.01078
SPAG16	57329	AT	2.54914	3.38057	1.32515	8.62413	0.0107988
HNRNPR	1043	AA	2.549	157.496	3.21926	7705.2	0.0108033
TBC1D1	69014	AT	-2.54894	0.113457	0.0212842	0.604788	0.0108051
TBC1D1	69013	AT	2.54894	8.81393	1.65347	46.9831	0.0108051
CDH23	12060	AT	2.54842	15.4361	1.88124	126.657	0.0108212
ADD1	68609	ES	-2.5483	0.00115712	6.3789e-06	0.209899	0.0108249
H3F3A	10008	AT	2.54806	140386	15.4172	1.27832e+09	0.0108325
ILK	14174	ES	-2.54756	0.013464	0.000489613	0.37025	0.010848
MTFR1	83987	ES	-2.5474	0.00136048	8.47928e-06	0.218286	0.010853
PCNP	65960	ES	2.54721	3600.54	6.60537	1.96263e+06	0.010859
RPL7L1	76194	RI	-2.5472	5.28263e-05	2.70251e-08	0.10326	0.010859
CCDC86	16127	AP	2.54697	1203.96	5.12857	282636	0.0108663
SSH2	40063	AT	-2.54633	0.00720853	0.000161803	0.32115	0.0108862
RBM39	59236	AT	-2.54528	0.0294839	0.00195483	0.444695	0.0109189
RBM39	59235	AT	2.54522	33.9132	2.24852	511.496	0.010921
GSTCD	70255	AD	-2.54412	0.00952925	0.000264329	0.343537	0.0109555
CDH23	12059	AT	2.54282	24.0747	2.07337	279.541	0.0109961
SH3YL1	52496	AT	-2.54257	0.0296755	0.00197166	0.446648	0.0110041
SH3YL1	52497	AT	2.54252	33.694	2.23872	507.113	0.0110058
GEMIN7	50397	ES	2.54155	8.8026	1.64497	47.1048	0.0110361
MOB4	56703	ES	-2.54108	0.0397437	0.00330269	0.478265	0.0110511
LDLRAD4	44739	AP	-2.54084	0.137139	0.0296195	0.634954	0.0110588
USP33	3534	ES	-2.54065	3.6077e-10	1.87366e-17	0.00694655	0.0110646
EIF4B	21917	AD	-2.54058	4.44453e-05	1.95112e-08	0.101244	0.0110669
MPHOSPH6	37772	ES	-2.53998	0.0670703	0.00833732	0.539553	0.011086
SEPT2	58373	ES	-2.53931	0.00547818	9.84481e-05	0.304836	0.0111071
NBPF11	7340	ES	-2.53898	0.146246	0.0331568	0.645055	0.0111176
ECHDC1	77469	RI	-2.53811	0.000953809	4.43565e-06	0.2051	0.0111454
KCTD9	83109	ES	-2.53745	0.00114727	6.14476e-06	0.214204	0.0111664
RAD23B	87146	AP	2.53669	289.919	3.62917	23160.4	0.0111906
RAD23B	87147	AP	-2.5365	0.00345093	4.32008e-05	0.275665	0.0111966
PPP2R3C	27193	AT	2.53613	24.6689	2.07143	293.783	0.0112086
NPRL3	32817	ES	-2.53588	0.0390644	0.00318696	0.478834	0.0112166
HAUS1	45385	ES	2.53524	6.89368e+07	60.068	7.9115e+13	0.011237
STAT3	41041	AA	-2.53486	0.112128	0.0206514	0.608805	0.0112492
ZRANB3	55434	AP	-2.53483	0.114028	0.0212756	0.611142	0.0112501
KIAA1958	87249	AT	-2.53419	0.119516	0.0231153	0.617951	0.0112709
KIAA1958	87250	AT	2.53419	8.36706	1.61825	43.2613	0.0112709
CACNA1C	19692	AT	-2.53312	0.0587773	0.00655998	0.526643	0.0113053
C17orf62	44347	AA	-2.53288	0.101947	0.01742	0.596628	0.0113131
KIAA0195	43447	ES	-2.53184	0.00108057	5.46164e-06	0.213787	0.0113466
PARVG	62611	AP	2.5311	7.4332	1.57245	35.1378	0.0113706
NAA30	27655	ES	-2.53109	0.0136281	0.000489581	0.379355	0.0113709
SLC25A39	41837	AA	-2.53025	0.0502715	0.00495847	0.509678	0.0113982
ZNF706	84733	AP	-2.52974	0.0814517	0.0116708	0.56846	0.0114146
FERMT3	16573	AA	-2.52933	0.000207461	2.90372e-07	0.148224	0.011428
AP2A2	13821	ES	2.52693	46.4402	2.36593	911.561	0.0115063
PHF3	76600	AP	2.52565	103.58	2.82731	3794.73	0.0115485
DLST	28444	ES	-2.52508	0.0114816	0.000358244	0.367982	0.0115672
ARID2	21309	AT	-2.52501	0.0608731	0.0069322	0.534539	0.0115695
ARID2	21310	AT	2.52501	16.4276	1.87077	144.254	0.0115695
FMO5	7367	AT	-2.52415	0.0428664	0.00371514	0.494605	0.0115979
RBM4B	17110	ES	-2.52387	0.00114182	5.92398e-06	0.220081	0.0116071
AAK1	53857	AT	-2.5236	0.000264873	4.41548e-07	0.158891	0.011616
SAP130	55254	ES	2.52289	26.1495	2.07146	330.105	0.0116394
CHRNB1	38958	AP	2.52259	4559.72	6.5474	3.17547e+06	0.0116495
ASPH	83976	ES	-2.52254	0.0024399	2.27727e-05	0.261415	0.011651
MAF1	85532	AP	2.52153	6267.58	7.00889	5.60467e+06	0.0116845
METTL6	63573	AT	-2.5213	0.00653113	0.000130749	0.32624	0.0116923
TOR3A	9097	AT	2.52095	3.02151e+07	46.1917	1.97644e+13	0.011704
CYP2R1	14483	AA	-2.52084	0.0012283	6.70227e-06	0.225105	0.0117076
CRIP1	29652	AT	2.52069	6.79495	1.5315	30.1477	0.0117126
CRIP1	29653	AT	-2.52069	0.147168	0.03317	0.652953	0.0117126
ARHGEF3	65360	AP	2.52034	3.90256	1.35357	11.2517	0.0117242
MRC2	42910	ES	-2.52007	8.75341e-06	1.01977e-09	0.0751367	0.011733
SLC25A32	84813	ES	-2.5194	0.00145246	9.00266e-06	0.234335	0.0117554
NDUFB2	82014	AP	-2.51829	0.0106193	0.000308905	0.365065	0.0117927
FANCD2	63307	AT	2.51814	131.955	2.95133	5899.78	0.0117977
SEC23A	27351	ES	-2.51808	0.00110268	5.50072e-06	0.221044	0.0117996
STRN3	27096	ES	-2.51803	0.0757336	0.0101615	0.564444	0.0118015
NFIC	46680	ES	-2.51785	0.127629	0.0257038	0.633726	0.0118072
RHOF	24898	AT	2.5177	564.46	4.06967	78290.2	0.0118123
RHOF	24897	AT	-2.5177	0.0017716	1.2773e-05	0.24572	0.0118123
EIF5A	38905	AP	-2.51755	0.000921293	3.99139e-06	0.212653	0.0118173
ASPH	83970	AT	2.51643	18.1001	1.89721	172.683	0.0118551
MCTP2	32588	ES	2.51611	186.86	3.1775	10988.7	0.0118657
ATP9B	46230	AT	-2.51563	1.56971e-08	1.30456e-14	0.0188875	0.011882
PPP1CC	24501	AT	2.51443	30340.2	9.73535	9.45549e+07	0.0119224
PPP1CC	24499	AT	-2.51443	3.29596e-05	1.05759e-08	0.102718	0.0119224
HERC2	100132	ES	-2.51266	0.12302	0.0239952	0.630706	0.0119825
ERVW-1	80432	AP	-2.51173	0.0679793	0.00834167	0.553988	0.012014
ERVW-1	80431	AP	2.51165	14.7091	1.80493	119.87	0.0120168
SOD2	78304	RI	-2.51158	0.108236	0.0190907	0.613647	0.0120191
CERS5	21684	ES	-2.51123	0.177469	0.046034	0.684177	0.0120313
USE1	48235	AT	-2.51099	0.0781442	0.0106842	0.571547	0.0120394
USE1	48234	AT	2.51099	12.7969	1.74964	93.5962	0.0120394
ECM1	7482	ES	-2.51088	0.0250397	0.00140804	0.44529	0.0120432
BIN3	83047	ES	-2.51044	0.0991878	0.0163292	0.60249	0.0120582
DHRS4L2	26799	AT	2.51028	96.5322	2.72328	3421.78	0.0120634
DHRS4L2	26797	AT	-2.51005	0.0103647	0.000292424	0.36737	0.0120714
HMBOX1	83233	AP	2.50993	21.5726	1.96011	237.424	0.0120755
CHTOP	7748	AD	-2.50784	0.129004	0.026032	0.639288	0.012147
GMPPA	57711	RI	-2.50783	0.105392	0.0181593	0.611673	0.0121474
CD4	19971	AA	-2.50744	0.00434888	6.20001e-05	0.305044	0.012161
ATF2	56080	ES	-2.50725	0.00115248	5.81646e-06	0.228354	0.0121674
MBD4	66723	ES	-2.50708	0.0727578	0.0093784	0.564456	0.0121734
CRLS1	58663	AP	-2.50666	0.013802	0.000484794	0.392938	0.0121877
ELP2	45223	ES	-2.5054	0.0015091	9.3679e-06	0.243104	0.0122312
KIF13B	83255	ES	-2.505	0.00119959	6.21739e-06	0.231449	0.012245
PAQR3	69658	ES	-2.50431	0.162017	0.0389884	0.673267	0.0122691
HNRNPR	1044	ES	2.50424	8.97579e+09	145.615	5.53273e+17	0.0122716
PDLIM7	74781	AA	-2.50415	0.149054	0.0335995	0.661235	0.0122745
NOL12	62148	RI	-2.50387	0.11776	0.0220698	0.628344	0.0122845
KIAA0930	62647	AP	-2.50216	0.00314259	3.44264e-05	0.286869	0.0123438
SDCCAG3	88164	ES	2.50186	5.62148	1.45351	21.7413	0.0123541
PKMYT1	33328	AT	-2.50123	0.0369717	0.0027903	0.489877	0.0123763
PKMYT1	33327	AT	2.50122	27.0479	2.04131	358.39	0.0123766
NPIPB3	34463	ES	-2.50067	0.0322952	0.00219097	0.476037	0.012396
CYB5R3	62543	AP	-2.5002	0.00338998	3.92703e-05	0.292637	0.0124122
NRG4	31910	AT	2.49965	15.0229	1.795	125.731	0.0124318
CYTH4	62106	AT	-2.49942	0.0181484	0.000782485	0.42092	0.0124396
CYTH4	62107	AT	2.49933	55.0858	2.37533	1277.48	0.0124428
MIER1	3336	AT	2.49926	19.1372	1.89063	193.709	0.0124453
MIER1	3335	AT	-2.49923	0.0522528	0.005162	0.528934	0.0124462
FAM60A	20982	AP	-2.49913	0.0414213	0.00341012	0.503127	0.0124499
FAM60A	20983	AP	2.49889	24.1345	1.98695	293.149	0.0124583
HNRNPC	26533	AP	-2.49749	0.00232195	1.98905e-05	0.271057	0.0125075
HNRNPC	26531	AP	2.49749	430.673	3.68926	50275.3	0.0125075
RARA	40857	AP	2.49617	4.96701	1.41101	17.4848	0.0125543
SYMPK	50530	AP	-2.49546	0.0167205	0.000672619	0.415654	0.0125795
SYMPK	50529	AP	2.49546	59.8066	2.40585	1486.73	0.0125795
POLE2	27431	AT	2.49413	6.45224	1.49078	27.9258	0.0126267
RASA1	72717	ES	-2.49394	0.200636	0.0567778	0.708988	0.0126333
CEP250	59168	ES	-2.49293	0.00379659	4.7456e-05	0.303736	0.0126694
SLMAP	65391	AT	2.49246	23.559	1.96404	282.596	0.0126863
NRD1	2986	ES	-2.49221	0.0133586	0.000448528	0.39786	0.0126951
DDX49	48529	ES	-2.49204	0.124909	0.0243261	0.641377	0.0127012
CLNK	68788	AT	-2.49188	0.0609751	0.00675501	0.550401	0.0127069
FAM96A	31083	AT	2.49183	1.08072e+06	19.4026	6.01957e+10	0.0127087
CLNK	68789	AT	2.49174	16.3982	1.81659	148.025	0.0127118
PTP4A2	1535	ES	-2.4915	0.0068438	0.000135647	0.34529	0.0127205
MAP3K13	67990	AT	2.4914	46.614	2.26937	957.473	0.0127243
SHISA9	34063	AT	-2.48926	3.64062e-06	1.90026e-10	0.0697489	0.012801
HIST1H2AC	75605	AD	-2.48881	0.0223856	0.00112345	0.446051	0.0128171
UQCC1	59089	ES	-2.48863	8.70901e-09	3.90968e-15	0.0193997	0.0128238
MGLL	66625	ES	-2.48834	0.0227597	0.00115657	0.447878	0.0128341
TMEM165	69325	ES	-2.48803	0.00222789	1.81415e-05	0.273597	0.0128454
RAB40C	32913	ES	-2.48731	0.146625	0.0322994	0.665615	0.0128712
C16orf93	36181	AT	2.48726	103.859	2.676	4030.88	0.012873
TPM1	30985	AT	2.48662	8.71819	1.5819	48.048	0.0128964
PPP2R5C	29318	AT	-2.48617	0.000308663	5.27203e-07	0.180714	0.0129128
ATG9A	57635	AP	2.48563	5.55646	1.43718	21.4825	0.0129322
HMBOX1	83232	AP	-2.48446	0.0480996	0.00439034	0.526968	0.0129746
CHFR	25315	AA	-2.48411	0.114628	0.0207525	0.633154	0.0129874
MRPL23	13891	AT	-2.48403	0.0411206	0.00331524	0.51004	0.0129906
WDR24	32954	ES	-2.48374	0.0819673	0.011386	0.590076	0.0130012
DDX49	48524	AA	-2.48353	0.0815022	0.0112688	0.589466	0.0130088
MYB	77857	ES	2.48306	61.6962	2.38311	1597.25	0.0130261
CLN3	35719	ES	-2.48155	0.0629187	0.00708008	0.559142	0.0130814
ZNF12	78758	AP	-2.48148	0.251954	0.0848133	0.748479	0.0130838
GK	88735	ES	-2.48108	0.187601	0.050017	0.703646	0.0130986
GJA9	1858	AT	2.48093	21.9597	1.91305	252.072	0.0131039
QKI	78413	ES	-2.4809	0.000469216	1.10074e-06	0.200015	0.0131052
MFSD12	46699	ES	-2.48081	0.0587694	0.00626207	0.55155	0.0131086
ETF1	73549	AP	2.4802	3.85729	1.32732	11.2095	0.0131308
BRCA1	41187	ES	2.4802	250999	13.5709	4.64233e+09	0.0131309
ETF1	73550	AP	-2.48017	0.259252	0.0892103	0.753408	0.0131319
SLC2A1	2138	AT	-2.47979	0.00238755	2.02092e-05	0.28207	0.0131461
ZW10	18799	AA	-2.47883	0.0061544	0.000109936	0.344534	0.0131813
NLRX1	19128	AA	-2.47873	0.0166064	0.000650173	0.424155	0.0131849
JMJD1C	11891	ES	-2.47833	0.00746472	0.000155205	0.359022	0.0131999
ATG9A	57634	AP	-2.47798	0.174	0.0436376	0.693808	0.0132129
FAM186B	21592	AT	2.47741	14.0358	1.73627	113.463	0.013234
PHTF2	80208	AT	-2.47698	0.00185331	1.27688e-05	0.268996	0.0132501
SH3TC2	74007	AA	-2.47432	7.79573e-16	8.40126e-28	0.000723383	0.0133491
FOXJ3	2065	AP	-2.47357	0.106978	0.0182031	0.628705	0.0133772
CAPS2	23446	AT	2.47328	3.68763	1.31107	10.3722	0.013388
FLVCR2	28510	AT	-2.47301	0.056915	0.00587074	0.551772	0.0133979
FLVCR2	28511	AT	2.47301	17.5701	1.81234	170.336	0.0133979
NRBP1	53010	AA	-2.47286	0.0303042	0.00189652	0.484226	0.0134037
FOSB	50456	ES	2.47095	2.9736	1.25278	7.05814	0.0134753
IMMT	54404	AT	-2.46951	0.00184423	1.24676e-05	0.272801	0.01353
IMMT	54403	AT	2.46951	542.233	3.66568	80208	0.01353
ABR	38288	AP	-2.46934	0.00220772	1.72099e-05	0.28321	0.0135363
MFF	57804	ES	2.46912	5.83251	1.43856	23.6474	0.0135444
PLAU	12253	ES	-2.46912	0.0079804	0.000172453	0.369298	0.0135446
WHSC1	68526	AT	-2.46903	0.00720398	0.000143505	0.36164	0.0135482
WHSC1	68527	AT	2.46893	138.779	2.76462	6966.47	0.0135518
ZNF12	78757	AP	2.46797	3.92816	1.32528	11.6431	0.013588
GPR107	87895	ES	-2.46757	0.0142393	0.000486211	0.417013	0.0136032
SETD1B	24902	RI	-2.46718	0.00144362	7.99617e-06	0.26063	0.0136182
CCNL1	67384	AD	-2.46659	0.00455932	6.29002e-05	0.330482	0.0136406
TIMM10	15857	AD	-2.46608	6.62575e-07	8.13866e-12	0.0539408	0.0136599
TMEM218	19263	AA	-2.46597	0.00246477	2.08328e-05	0.291612	0.0136643
ZNF250	85675	AT	2.4659	46.233	2.19586	973.419	0.0136668
C11orf49	15608	AT	2.46474	124.959	2.68791	5809.22	0.0137113
TBL1XR1	67667	AP	-2.4647	0.15594	0.0355785	0.683483	0.0137126
TBL1XR1	67668	AP	2.4647	6.41272	1.46309	28.1069	0.0137126
ILK	14168	RI	-2.46438	0.0651019	0.00741353	0.571693	0.013725
PDHB	65453	AD	-2.46426	0.111394	0.0194438	0.638184	0.0137296
NCF2	9186	AP	-2.4641	0.0386907	0.00291191	0.514085	0.0137358
TXNL4A	46271	AP	2.46345	33.0549	2.04411	534.525	0.0137608
RAB5A	63691	ES	-2.46294	0.0153693	0.000554151	0.426267	0.0137802
STXBP5	78059	ES	-2.46198	0.00371634	4.32215e-05	0.319545	0.0138174
PQLC1	46259	ES	-2.46175	0.109081	0.0186912	0.636592	0.0138261
NSFL1C	58505	ES	-2.46171	0.0308504	0.00193393	0.492133	0.0138277
HMHA1	46378	RI	-2.46109	0.000928008	3.5692e-06	0.241286	0.0138515
LGMN	29011	ES	-2.46082	8.70957e-10	5.29652e-17	0.014322	0.013862
NAA40	16550	ES	-2.46081	0.00210035	1.54729e-05	0.28511	0.0138625
ANKRD11	38073	AP	2.46048	14.7393	1.72859	125.678	0.0138753
SLC35B2	76381	ES	-2.46032	0.000806831	2.77098e-06	0.234927	0.0138813
USP7	33960	AP	-2.46013	0.043132	0.00352496	0.527769	0.0138888
EXOC6	12540	AP	-2.46002	0.0657303	0.00751356	0.575023	0.0138931
METTL6	63575	AT	2.45928	761.744	3.84688	150838	0.0139214
DIAPH2	89597	ES	2.45893	4.21519	1.33902	13.2693	0.0139353
UBL5	47438	AD	-2.45815	4.32364e-06	2.28471e-10	0.0818218	0.0139656
FAM214B	86245	RI	2.4579	2.6591	1.21912	5.79993	0.0139753
TM9SF1	26899	RI	-2.45756	0.0998732	0.0159032	0.627211	0.0139885
MANEAL	1833	AP	-2.45723	0.125112	0.0238383	0.656631	0.0140013
USP7	33959	AP	2.45565	7.29743	1.4936	35.6537	0.014063
MBD1	45508	RI	-2.45558	0.00772868	0.000159388	0.374761	0.0140659
SEC13	63364	AD	-2.45404	0.0382049	0.00281644	0.518248	0.0141263
RUFY3	69449	AT	2.45401	15.5285	1.73701	138.822	0.0141272
WDR90	32929	AP	-2.45357	0.0924129	0.0137891	0.61934	0.0141448
TRIM11	10206	AP	-2.45282	0.140714	0.0293631	0.67433	0.0141742
TRIM11	10207	AP	2.45282	7.10662	1.48295	34.0564	0.0141742
ZNF91	48815	AT	-2.45203	0.0699802	0.008351	0.586424	0.0142052
ZNF91	48816	AT	2.45186	14.287	1.70492	119.723	0.0142121
BACE1	18907	AP	2.45179	5.22575	1.39335	19.5992	0.0142147
TTC14	67728	RI	-2.45177	0.0691904	0.00818031	0.585224	0.0142155
KCTD15	48946	AA	-2.45156	0.128403	0.0248828	0.662596	0.014224
IFT88	25431	ES	-2.45063	0.253753	0.0847367	0.759889	0.0142605
ACVR1B	21877	AT	2.45021	33.3911	2.01767	552.599	0.0142774
SYNGR1	62301	AD	-2.45011	0.0111719	0.000306712	0.406936	0.0142812
PAPOLA	29204	AT	-2.4501	6.42741e-05	2.8488e-08	0.145014	0.0142817
SVIL	11108	AP	2.44993	5.63559	1.41313	22.4748	0.0142883
SPI1	15729	AT	-2.44915	0.0592973	0.00618214	0.568763	0.0143195
SPI1	15728	AT	2.44905	16.8621	1.75801	161.735	0.0143233
GTPBP3	48291	ES	-2.44848	3.11717e-06	1.21931e-10	0.0796908	0.0143461
VRK2	53649	AD	2.44794	11.0472	1.61423	75.6038	0.0143675
HNRNPC	26552	ES	-2.44793	0.123128	0.0230166	0.658676	0.0143678
TMCO4	916	ES	-2.44765	0.109132	0.0185176	0.643155	0.0143792
ZSCAN30	45155	AT	-2.44761	0.0214918	0.000992689	0.465298	0.0143806
ARFGEF1	84090	AT	-2.44717	0.00818026	0.000174214	0.384106	0.0143981
FAM19A2	22823	AP	-2.44714	0.179869	0.0455235	0.710685	0.0143995
HNRNPDL	69706	ES	2.44678	4.96182e+10	134.284	1.83341e+19	0.0144139
NAA30	27654	ES	-2.44667	0.000809328	2.69963e-06	0.242631	0.0144183
PLXNC1	23723	AT	-2.44603	0.073487	0.00907241	0.595249	0.014444
PLXNC1	23722	AT	2.44598	13.6073	1.67989	110.221	0.0144458
RAB3GAP1	55430	AT	2.44597	17.8918	1.77378	180.472	0.0144462
CORIN	69181	AT	-2.44557	0.0665248	0.00758022	0.583829	0.0144624
PAPOLG	53669	ES	-2.44502	0.00139292	7.15242e-06	0.271266	0.0144844
GDPD1	42769	AT	2.44463	7.9212	1.50728	41.6283	0.0144999
ZNF446	52470	ES	-2.44407	0.004734	6.47044e-05	0.346356	0.0145226
RBM39	59249	ES	2.44329	4.0481	1.31864	12.4273	0.0145539
CLDND2	51321	RI	-2.44291	5.62039e-19	1.28077e-33	0.000246639	0.0145694
STRA6	31688	AD	-2.44238	0.0025841	2.16638e-05	0.308237	0.0145909
CRYZL1	60451	AT	-2.44225	1.16314e-05	1.27553e-09	0.106065	0.0145959
BACE1	18908	AP	-2.44214	0.189254	0.0497544	0.719881	0.0146006
C7orf49	81874	AD	2.4421	35.2001	2.0199	613.42	0.014602
TOM1L2	39509	AP	-2.44138	0.0254461	0.00133548	0.484845	0.0146312
PARVG	62613	AT	2.44103	102.445	2.49009	4214.65	0.0146455
POM121C	80118	AP	-2.44102	0.0390522	0.0028896	0.52778	0.0146459
POM121C	80119	AP	2.44102	25.6068	1.89473	346.069	0.0146459
PARVG	62614	AT	-2.44082	0.00976508	0.000237355	0.401747	0.0146538
MYO1G	79577	AT	2.44065	6.34198	1.43879	27.9545	0.014661
MYO1G	79578	AT	-2.4406	0.157686	0.0357738	0.695056	0.0146631
TOM1L2	39508	AP	2.44019	39.3037	2.0596	750.04	0.0146796
ANKRD11	38074	AP	-2.43989	0.0714002	0.00856792	0.595009	0.0146918
WDR37	10611	AP	2.43907	11.1567	1.60608	77.5005	0.0147252
UCHL5	9241	AT	-2.43878	0.0190803	0.000792045	0.459641	0.0147369
PPP3R1	53830	AP	2.43877	7.55143	1.48725	38.3419	0.0147374
PHF3	76602	AP	-2.43865	0.011634	0.000324442	0.417179	0.0147424
ARMC8	66961	AT	-2.43807	0.0518681	0.00480628	0.559747	0.0147659
ARMC8	66960	AT	2.43807	19.2797	1.78652	208.061	0.0147659
TNK2	68211	ES	-2.43791	0.0400595	0.00301543	0.532184	0.0147723
INVS	87073	AT	2.43687	16.4952	1.73078	157.207	0.0148149
ACAD10	24533	AT	-2.43578	0.0396029	0.002947	0.532199	0.0148597
PDCD2	78502	AA	-2.43532	0.000101371	6.18648e-08	0.166105	0.0148785
RIC8A	13589	RI	-2.43514	0.0555315	0.00542078	0.568875	0.0148859
DENND3	85327	AT	-2.43495	0.0619133	0.00659564	0.581181	0.0148937
DENND3	85328	AT	2.43489	16.151	1.72052	151.613	0.0148963
IFT122	66728	ES	-2.43484	0.106829	0.0176528	0.646491	0.0148985
ZNF850	49422	AT	2.43463	457.588	3.30142	63423.4	0.0149069
ZNF850	49421	AT	-2.43463	0.00218537	1.57671e-05	0.3029	0.0149069
PDLIM5	69971	AT	2.43399	16.61	1.72851	159.612	0.0149333
FHIT	65490	AT	-2.43398	0.139197	0.028447	0.681119	0.0149339
NUP43	78095	AT	-2.43357	0.0316967	0.00196677	0.510828	0.0149506
NUP43	78096	AT	2.43357	31.549	1.95761	508.448	0.0149506
CENPP	86872	AP	2.43282	9.34888	1.54412	56.6026	0.0149817
PFDN5	22011	ES	-2.43238	0.0758813	0.00950097	0.606041	0.0150001
GJA9	1857	AT	-2.43182	0.0485566	0.00424044	0.556014	0.015023
RAB3IP	23343	AP	-2.43158	0.000532352	1.22284e-06	0.231755	0.015033
MAP7D1	1761	ES	-2.43126	0.0420609	0.00326976	0.541054	0.0150464
RIF1	55573	ES	-2.43123	0.00275558	2.38019e-05	0.319017	0.0150476
RPUSD3	63229	AD	-2.43109	0.121982	0.0223695	0.665167	0.0150535
CDCP1	64397	AT	-2.43094	0.00911091	0.000206274	0.402419	0.0150596
HMGN1	60607	AP	2.43087	7.39537	1.47345	37.118	0.0150625
HIVEP1	75357	AT	2.43056	15.913	1.70875	148.192	0.0150756
PPT1	1988	AP	-2.43055	0.0033399	3.36436e-05	0.331562	0.0150761
HIVEP1	75356	AT	-2.43035	0.0628624	0.00675071	0.585373	0.0150843
ZNF141	68344	AT	2.4299	10.9854	1.58961	75.9173	0.015103
ZNF141	68345	AT	-2.42982	0.0910368	0.0131731	0.629136	0.0151065
RPE	57241	ES	-2.42944	0.0764578	0.00960763	0.608453	0.0151221
DNAJA3	33726	ES	-2.42747	0.0804254	0.0105098	0.615447	0.0152046
MAP4K3	53331	ES	-2.42716	0.00121098	5.34228e-06	0.274503	0.0152177
RWDD4	71277	ES	-2.42685	3.51611e-07	2.15653e-12	0.0573285	0.0152306
PXK	65436	AT	-2.42628	0.0181558	0.000712259	0.462797	0.0152543
PXK	65435	AT	2.42628	55.0798	2.16077	1404.03	0.0152544
GPR56	36573	AP	2.42577	4.36654	1.32715	14.3666	0.0152761
GBAS	79770	ES	-2.42567	0.0145321	0.00047585	0.443797	0.0152802
FADS1	16299	AP	2.42555	33.1	1.95763	559.662	0.0152853
UBE2W	84193	ES	-2.42421	0.0726127	0.00871253	0.605175	0.0153419
TIMELESS	22433	AA	2.42373	19.091	1.75825	207.289	0.0153618
GNAI2	64970	AP	2.42248	9.56325	1.53895	59.4273	0.0154148
PIGT	59553	AD	2.4211	9.76278	1.5434	61.7543	0.0154736
UQCC1	59083	AT	-2.42035	0.0285906	0.0016073	0.50857	0.0155056
IP6K2	64744	RI	-2.42025	0.0283316	0.00158086	0.50775	0.0155098
CANT1	43972	RI	-2.41971	0.00621878	0.000101533	0.380895	0.015533
PDXK	60785	AP	-2.41916	0.0333197	0.00211747	0.524304	0.0155563
SART3	24217	ES	2.41886	430.706	3.16045	58696.6	0.0155691
CDCA7L	78915	ES	2.41873	45.6052	2.0638	1007.77	0.0155749
SULT1A3	94134	AP	-2.41844	0.0555452	0.00533676	0.578116	0.0155871
RPL39L	68070	AP	-2.41822	0.00818832	0.000166664	0.402297	0.0155966
SAFB2	46848	AT	2.41733	9.24886	1.52331	56.1551	0.0156348
SAFB2	46849	AT	-2.41728	0.108127	0.0178087	0.656496	0.0156369
ZNF383	49473	AD	-2.41656	0.246879	0.0793882	0.767738	0.0156679
LRRFIP1	58128	AP	2.41624	18.0803	1.72746	189.236	0.0156817
LRRFIP1	58129	AP	-2.41624	0.0553089	0.00528442	0.578886	0.0156817
WHSC1	68528	AA	-2.41621	0.148945	0.0317837	0.697984	0.0156831
DICER1	29160	AP	-2.41523	0.125723	0.0233661	0.676457	0.0157251
TMEM87A	30135	AT	-2.41493	0.003349	3.28194e-05	0.341742	0.0157381
U2AF1L4	49270	ES	-2.4149	0.203732	0.056012	0.741031	0.0157397
LDHA	14622	ES	-2.41459	0.0750665	0.00917546	0.614136	0.0157528
NMRK1	86626	AA	-2.41348	0.312964	0.12184	0.803895	0.0158012
PKD2	69876	AP	2.41271	15.9183	1.68087	150.75	0.0158346
DOCK10	57779	AP	-2.41194	0.318145	0.125445	0.806858	0.0158681
43897	55704	ES	-2.41166	0.144284	0.0299165	0.695865	0.0158802
LDHA	14624	ES	-2.41157	5.72799e-05	2.04353e-08	0.160555	0.0158842
WDR90	32928	AP	2.41094	10.262	1.54581	68.1247	0.0159113
CTAGE5	27372	AP	2.41093	8.69298	1.49856	50.4271	0.0159118
TTLL5	28518	AT	2.41044	20.2328	1.75421	233.362	0.0159334
BTN3A3	75664	ES	2.40969	34.7163	1.93872	621.66	0.015966
MDM2	23089	ES	-2.40956	0.00114172	4.61468e-06	0.282473	0.0159719
FTSJ3	43000	AD	-2.40901	0.034379	0.00221526	0.533532	0.0159958
HMGN1	60609	AP	-2.40895	0.139265	0.0280065	0.692511	0.0159984
IL10RA	18955	ES	-2.4089	0.0297596	0.00170497	0.519443	0.0160008
ANKRD36C	499588	ES	-2.40887	0.0161553	0.000563021	0.463561	0.0160018
ABHD3	44779	ES	-2.40831	0.0371699	0.00255014	0.541774	0.0160266
CNGB1	36618	AT	2.40826	2.99617e+10	89.1684	1.00675e+19	0.0160287
TMUB2	41786	AT	2.40824	27.3812	1.8517	404.887	0.0160297
TMUB2	41787	AT	-2.40824	0.0365215	0.00246983	0.540045	0.0160297
ALCAM	65991	ES	-2.40777	0.11124	0.0186166	0.66469	0.0160502
STARD3	40656	AD	-2.40586	0.0146288	0.000468245	0.457031	0.0161345
NUB1	82369	AT	2.40472	74.8556	2.22146	2522.38	0.016185
NUB1	82368	AT	-2.40464	0.0133607	0.000396493	0.450218	0.0161886
CAST	72846	AT	-2.40446	0.0272628	0.00144659	0.5138	0.0161964
CAST	72850	AT	2.40438	36.6745	1.94604	691.156	0.0161998
RAB11FIP3	32895	ES	-2.40397	0.177178	0.0432151	0.726412	0.016218
FAM32A	48146	RI	-2.40344	0.175046	0.0422626	0.725018	0.0162417
DCTN2	22644	ES	-2.40343	0.034104	0.00216933	0.536147	0.0162422
NOP2	19890	ES	-2.40287	0.0585751	0.00578852	0.592732	0.0162668
QKI	78406	RI	-2.40279	0.117796	0.0205802	0.674239	0.0162707
CAD	52954	ES	-2.40218	0.0266539	0.0013846	0.513094	0.0162975
MADD	15714	AT	2.40187	4805.22	4.75746	4.85345e+06	0.0163116
MADD	15715	AT	-2.40169	0.000208189	2.06081e-07	0.210319	0.0163195
COG5	81338	AT	-2.40169	0.0561987	0.00536299	0.588906	0.0163195
COG5	81337	AT	2.40169	17.794	1.69806	186.463	0.0163195
PELP1	38555	ES	-2.40138	0.050767	0.00445759	0.578179	0.0163333
BTN3A1	75660	AA	2.40118	9.06478	1.49939	54.8025	0.0163422
FBXO11	53513	AP	-2.40109	0.289648	0.105343	0.796408	0.0163464
PHTF2	80206	AT	2.39994	18.4726	1.70682	199.924	0.0163978
FBXO11	53514	AP	2.39899	3.4458	1.25408	9.46789	0.0164403
NBN	84393	AP	-2.39884	0.0763518	0.00933317	0.62461	0.0164472
RPL22L1	67620	AA	-2.39873	0.00796984	0.000153731	0.413179	0.0164519
ZC3H14	28708	AP	-2.39748	0.125249	0.022919	0.684467	0.0165082
FXYD5	49075	RI	2.39658	5.65773	1.37126	23.3435	0.0165488
FLT3	25547	ES	-2.39635	0.247675	0.0790932	0.775575	0.0165594
HSF1	85557	AA	2.39627	840.741	3.40814	207399	0.0165627
H2AFX	19108	RI	-2.39622	0.0103705	0.000247086	0.435265	0.016565
TBCB	49356	ES	-2.39577	0.0896467	0.0124626	0.64485	0.0165855
PET100	47117	AT	-2.39484	0.0569856	0.00546348	0.594375	0.0166276
PET100	47118	AT	2.39478	17.5471	1.68232	183.021	0.0166304
TXNRD2	61091	RI	-2.39426	0.156695	0.0343654	0.714482	0.0166541
RBM4	17093	AT	-2.39343	0.00110523	4.19141e-06	0.291439	0.0166916
CA5B	400778	ES	2.39305	4.55168	1.31557	15.7482	0.0167091
PDXK	60786	AP	2.39199	17.8059	1.68217	188.477	0.0167572
ARAP1	17637	AP	2.39173	15.2709	1.63575	142.564	0.016769
SH2B1	35882	RI	-2.39163	0.0670099	0.00731393	0.613943	0.0167736
CLK1	56753	AP	2.39128	480.457	3.04572	75791.1	0.0167898
TAB2	78069	AP	-2.3909	0.170912	0.0401635	0.727302	0.0168071
KDELR2	78738	ES	-2.39056	0.029798	0.00167191	0.531083	0.0168225
CCNC	77082	ES	-2.39004	0.00142239	6.5817e-06	0.307395	0.0168464
LIMD1	64401	AT	-2.38891	0.0879957	0.0119799	0.646352	0.0168983
LIMD1	64402	AT	2.38891	11.3642	1.54715	83.473	0.0168983
ZNF791	47812	ES	-2.38855	3.67253e-07	1.92569e-12	0.0700397	0.0169151
HNMT	55469	AT	2.38824	5.85587	1.37294	24.9766	0.0169291
CBR4	71136	AT	-2.38765	0.0368997	0.00245881	0.55376	0.0169567
BRPF3	75958	ES	-2.38715	0.00498698	6.42179e-05	0.387275	0.0169794
AHI1	77888	AT	-2.38677	0.0425994	0.0031908	0.568731	0.016997
KCNAB2	361	AP	2.38649	43.6256	1.96364	969.22	0.0170103
KIAA0430	34171	AA	-2.38644	0.00172623	9.28855e-06	0.32081	0.0170124
UPK3B	80182	AT	-2.38635	0.0250286	0.00121069	0.517415	0.0170167
UPK3B	80183	AT	2.38635	39.9543	1.93268	825.973	0.0170167
FHIT	65491	AT	2.38583	6.87336	1.4107	33.4892	0.0170406
UBAP1	86153	ES	-2.38458	0.240351	0.0744637	0.775798	0.0170985
DZIP1	26122	AT	-2.38426	0.00032677	4.45451e-07	0.239709	0.0171135
ZNF197	64377	ES	-2.38411	0.213414	0.0599489	0.759742	0.0171207
PRPF38B	3946	AT	-2.38371	0.0176344	0.000637468	0.487821	0.0171392
NPIPB5	94075	AD	-2.38366	0.0770331	0.00935943	0.634024	0.0171413
PRPF38B	3945	AT	2.38357	56.694	2.04944	1568.34	0.0171458
ACVR1B	21878	AT	-2.38346	0.0087471	0.00017759	0.430833	0.0171508
RBM39	95936	ES	-2.38176	0.0623206	0.0063493	0.611698	0.0172302
LEMD2	75767	AP	-2.38063	0.223549	0.0651199	0.767418	0.0172831
LEMD2	75766	AP	2.38063	4.47329	1.30307	15.3563	0.0172831
SSH1	24256	AT	2.38052	207.78	2.56707	16817.8	0.0172884
SSH1	24255	AT	-2.38028	0.00481429	5.94691e-05	0.389738	0.0172993
AP2B1	40319	ES	2.37973	12.8486	1.56889	105.225	0.0173254
TP53I11	15485	AT	-2.37963	0.00624141	9.53638e-05	0.408491	0.0173301
TAB3	88761	RI	-2.3795	0.19977	0.0530131	0.752792	0.0173363
HOMER3	48534	AP	-2.37906	0.00239562	1.66142e-05	0.345426	0.0173568
CEP170	10448	AP	2.37904	5.19563	1.33678	20.1936	0.017358
CEP170	10449	AP	-2.37904	0.19247	0.0495205	0.748064	0.017358
SLC25A17	62379	ES	-2.37861	0.00497114	6.28564e-05	0.393154	0.0173778
ASXL1	58950	AP	-2.37799	0.195385	0.0508672	0.750492	0.0174073
ASXL1	58949	AP	2.37799	5.11809	1.33246	19.659	0.0174073
MTIF2	53609	ES	-2.37738	0.0107054	0.000254195	0.45086	0.0174361
OCEL1	48244	ES	2.37732	17.9885	1.66083	194.835	0.0174388
GTF2A2	30939	AD	-2.37712	0.0291429	0.0015795	0.537706	0.0174485
CPEB4	74590	AT	-2.37709	0.115159	0.0193784	0.684349	0.0174497
CPEB4	74589	AT	2.37706	8.68326	1.46119	51.601	0.0174513
CABIN1	61389	ES	-2.37686	1.4946e-06	2.34863e-11	0.0951116	0.0174609
PIK3AP1	12680	AP	-2.37672	0.117957	0.0202404	0.687431	0.0174675
MGAT4B	74928	AP	-2.37659	0.152033	0.0321577	0.718772	0.0174736
MGAT4B	74927	AP	2.37659	6.57752	1.39126	31.0967	0.0174736
ZDHHC16	12709	ES	-2.37658	0.320369	0.125303	0.819106	0.017474
UMPS	66529	ES	-2.37616	0.00343612	3.1894e-05	0.370193	0.0174938
SLC44A1	87113	AT	-2.37604	0.00943513	0.000201439	0.441929	0.0174997
SLC44A1	87112	AT	2.37604	105.987	2.2628	4964.29	0.0174997
BAX	50837	ES	-2.37573	0.00111323	4.07409e-06	0.304185	0.0175143
PPM1B	53412	AT	-2.3754	0.000191652	1.64128e-07	0.223791	0.0175299
TP53BP1	30258	AP	-2.37419	0.189478	0.0479914	0.748091	0.0175873
TLK2	114957	ES	-2.3732	0.0180517	0.000655577	0.497063	0.0176345
PCYT1A	68233	AA	-2.37266	0.146716	0.0300562	0.716175	0.0176606
FAM111A	16026	RI	-2.37207	0.0750519	0.00883306	0.637694	0.0176886
MEF2C	72747	AP	-2.37201	0.161808	0.0359258	0.728777	0.0176917
KPNB1	42088	AP	2.37155	5.89254	1.36046	25.5222	0.0177138
CCAR2	83039	RI	-2.37083	0.105078	0.0163154	0.676749	0.0177482
ATP2C1	66760	AT	-2.3707	0.0224362	0.000971855	0.51796	0.0177547
ATP2C1	66761	AT	2.3707	44.5709	1.93065	1028.96	0.0177547
INO80E	36016	ES	-2.37058	0.066297	0.00703267	0.624982	0.0177603
TROAP	21557	ES	-2.37033	0.00116674	4.38265e-06	0.310609	0.0177721
MAP3K11	16885	AP	-2.36998	0.000735306	1.88388e-06	0.287001	0.0177889
C2CD5	251535	ME	-2.3699	0.0466717	0.00370108	0.588544	0.017793
ZBTB21	60695	ES	-2.36989	0.21834	0.0620264	0.768579	0.0177934
COASY	41061	RI	-2.36926	0.0288961	0.00154018	0.542135	0.0178238
ZBTB44	19493	RI	-2.36921	0.0384451	0.00259495	0.56958	0.0178263
PQLC1	46257	ES	-2.36876	0.263666	0.0875028	0.794489	0.0178481
PIGH	28070	AT	2.36866	32612.7	6.00843	1.77016e+08	0.0178524
ATL3	16519	AP	-2.3686	0.126891	0.0229901	0.700364	0.0178558
STK16	57671	AA	-2.3685	0.184664	0.0456355	0.74724	0.0178604
H2AFY	73448	AA	-2.36845	0.0508352	0.00431994	0.598208	0.0178627
CBFA2T3	38057	ES	-2.36812	3.52271e-07	1.60688e-12	0.077227	0.0178786
ZNF7	85659	AA	-2.36712	0.000144631	9.57142e-08	0.218546	0.017927
C12orf66	22858	AT	-2.36623	0.061629	0.00612852	0.619747	0.0179703
C12orf66	22857	AT	2.36623	16.2261	1.61356	163.171	0.0179703
RAB11FIP1	83366	ES	-2.36562	0.064766	0.00670697	0.625415	0.0179997
TSTD2	87016	ES	-2.36557	0.00229633	1.49469e-05	0.35279	0.0180023
ATPIF1	1381	RI	-2.3655	0.0587422	0.00560985	0.615106	0.0180055
ZFAND6	32168	AP	-2.36545	0.191284	0.048584	0.753122	0.0180082
LONP2	36335	ES	-2.3651	0.0218768	0.000921143	0.519568	0.0180251
PJA2	72937	AP	-2.36478	0.00179662	9.52587e-06	0.33885	0.018041
ASCC2	61682	ES	-2.36462	0.0880322	0.0117459	0.659778	0.0180486
UBE2F-SCLY	58195	ES	-2.36455	0.0264251	0.00130027	0.537031	0.018052
CEP95	43071	ES	-2.36445	0.117573	0.0199368	0.693356	0.0180567
GINS4	83516	AT	-2.36337	0.0444037	0.00335514	0.587662	0.0181097
GINS4	83515	AT	2.36337	22.5207	1.70166	298.05	0.0181097
TPRA1	66606	AP	-2.36207	0.0752494	0.00879557	0.643787	0.0181732
B3GAT3	16372	AA	-2.36099	0.273435	0.0931884	0.802317	0.0182261
NOS3	82277	AT	2.36095	3.50223	1.23723	9.91377	0.0182283
GALNT11	82400	AP	-2.36088	0.172296	0.0400166	0.741835	0.0182317
TMTC2	23561	AP	2.36087	5.50515	1.33596	22.6853	0.018232
SVIL	11107	AP	-2.36053	0.263747	0.087216	0.797589	0.0182488
CSTF3	14883	AT	2.35938	8.76741	1.44417	53.2262	0.0183055
CSTF3	14884	AT	-2.3593	0.11407	0.0187899	0.692495	0.0183095
PTGES2	87700	ES	-2.35928	0.0249137	0.00115954	0.535294	0.0183105
SETMAR	62992	AT	2.35826	89.5176	2.13633	3751.02	0.0183607
SETMAR	62991	AT	-2.3582	0.011173	0.000266655	0.468152	0.0183637
RNF10	24772	ES	-2.35818	0.0531203	0.00463213	0.609172	0.0183648
NCOA6	59034	AP	2.35793	14.7973	1.5758	138.952	0.018377
NCOA6	59035	AP	-2.35784	0.0675869	0.00719747	0.634666	0.0183818
DDX52	40536	RI	-2.35766	0.126568	0.0227022	0.705633	0.0183907
FRMD4A	10808	AP	-2.35753	0.00348086	3.14728e-05	0.384978	0.0183969
MCL1	7489	ES	2.35722	10866.7	4.78843	2.46605e+07	0.0184123
SERAC1	78259	RI	-2.35706	0.398529	0.185452	0.856424	0.0184202
ZNF576	50220	RI	-2.35679	0.102594	0.0154435	0.681546	0.0184335
NOS3	82278	AT	-2.35673	0.286369	0.101223	0.810159	0.0184365
MOB3C	2816	AP	2.35625	4.8059	1.30216	17.7372	0.0184605
C5orf42	71821	AA	-2.35599	0.0566554	0.00520059	0.617206	0.0184737
SNW1	28621	AA	-2.35557	2.26683e-10	2.14082e-18	0.0240025	0.0184945
ZNF789	80650	RI	-2.3555	0.000329978	4.1839e-07	0.260249	0.018498
BTBD11	24190	AP	2.35529	5.04537	1.31214	19.4002	0.018508
ATXN3	28923	AA	-2.35525	0.00214149	1.28653e-05	0.356462	0.0185105
GTF2H2C	124694	ES	2.35489	13.7227	1.5515	121.374	0.0185284
NUP93	36499	ES	-2.35486	0.0247927	0.00114264	0.537946	0.0185298
PPIL3	56767	AD	2.35473	7.80188	1.41116	43.1343	0.0185361
TRMT10B	86435	ES	-2.3541	0.0919276	0.0126019	0.670587	0.0185677
IMPA2	44664	ES	-2.35356	0.00492971	5.90857e-05	0.411302	0.0185946
TMEM154	70856	AT	-2.35347	0.016232	0.000524777	0.502074	0.0185989
TMEM154	70857	AT	2.35337	61.5931	1.99136	1905.08	0.0186041
ACOT7	393	AT	2.35315	6.40978	1.364	30.1211	0.018615
ACOT7	392	AT	-2.35313	0.156011	0.0331985	0.733146	0.0186161
MGAT1	75022	AP	2.35251	11.2923	1.49855	85.0937	0.0186471
CLINT1	74394	AA	-2.35196	0.0527545	0.00454442	0.612408	0.0186747
DUSP22	75131	RI	-2.35193	0.0319911	0.00181638	0.563443	0.0186761
UPRT	89519	AP	-2.35178	0.00860669	0.000163582	0.45283	0.0186838
APBB1IP	11030	AT	-2.35061	0.0604594	0.00582688	0.627323	0.0187425
APBB1IP	11031	AT	2.35061	16.54	1.59407	171.618	0.0187425
TMEM205	47678	AD	2.3505	11.6046	1.50276	89.6131	0.0187481
SNX13	78881	RI	-2.35049	0.186867	0.0461418	0.756778	0.0187489
WAC	11098	AP	2.35005	12.8839	1.52847	108.601	0.0187708
HMGB1	25569	RI	-2.3497	0.000425741	6.56755e-07	0.275987	0.0187885
POU2F2	50124	AA	-2.34923	0.137878	0.0263981	0.720138	0.0188125
RAB34	39959	AA	-2.34909	1.77223e-05	1.92361e-09	0.163276	0.0188194
MEF2C	72749	AP	2.34896	5.87026	1.34058	25.7053	0.018826
ZC3H14	28709	AP	2.34853	7.55522	1.39736	40.8496	0.0188476
PTGS1	87480	ES	-2.34851	0.228819	0.0668269	0.783486	0.0188485
RAB6A	17709	ES	-2.34826	6.63874e-08	6.77744e-14	0.0650288	0.0188615
CLIP1	24950	AD	-2.34768	0.20576	0.054969	0.770197	0.0188907
DNAJC3	26127	ES	-2.34768	0.00196901	1.08479e-05	0.357394	0.0188907
FAM19A2	22821	AP	2.34758	5.05291	1.30667	19.5398	0.0188957
ARHGAP9	22583	AP	2.34735	18.5339	1.61903	212.167	0.0189074
MSH6	53508	ES	-2.34719	0.00123524	4.60569e-06	0.331291	0.0189154
MGST1	20606	ES	2.34697	1.98787e+07	15.9765	2.4734e+13	0.0189266
ZNF544	52425	AT	2.346	43.2316	1.85855	1005.61	0.018976
MTMR10	29792	ES	-2.34579	0.231714	0.0682893	0.786232	0.018987
ECHDC1	77467	ES	-2.34508	0.104958	0.0159514	0.690603	0.0190231
NDUFS3	15783	AT	2.3447	17.9931	1.60674	201.495	0.0190426
H2AFY	73447	AA	-2.34434	0.104457	0.0158027	0.690474	0.0190609
NME1-NME2	42511	RI	2.3441	119.693	2.1905	6540.26	0.0190728
ACO2	62423	AD	-2.34358	0.00281474	2.0719e-05	0.382389	0.0190998
RMDN1	84374	AA	-2.34354	0.00642342	9.42641e-05	0.437709	0.0191015
MROH1	85547	AA	-2.34342	0.00509517	6.15881e-05	0.421522	0.0191079
EIF4E2	58000	AT	2.3433	14.6786	1.55186	138.84	0.0191142
POLR1A	54394	ES	-2.34307	0.00122611	4.49889e-06	0.33416	0.0191256
ANKRD28	63623	AP	-2.34264	0.0159039	0.000497503	0.508404	0.0191477
FAM133B	80446	ES	-2.3425	0.0260191	0.00122848	0.551079	0.0191551
EIF4G1	67920	ES	-2.34248	0.287852	0.101544	0.815991	0.0191562
BIRC5	43863	ES	-2.34186	0.0563714	0.00507913	0.625647	0.0191878
SETDB2	25887	AT	-2.34158	0.0550664	0.00486382	0.623443	0.0192022
SETDB2	25888	AT	2.34158	18.1599	1.604	205.6	0.0192022
WRAP53	39046	ES	-2.34076	1.70097e-07	3.65271e-13	0.0792096	0.0192448
RCHY1	69520	AA	-2.33996	0.00124582	4.59822e-06	0.337534	0.0192858
WIPI2	78654	AP	-2.3398	0.144636	0.0286333	0.730601	0.0192938
WIPI2	78653	AP	2.3398	6.91389	1.36873	34.9242	0.0192941
TTC31	54076	RI	-2.33964	0.151592	0.0312114	0.736273	0.0193021
KDM4C	85825	AT	2.33949	10.8699	1.47266	80.2313	0.0193099
TRPM6	86616	AT	2.3394	1.6215e+08	21.4579	1.22531e+15	0.0193149
R3HDM4	46355	ES	-2.33932	0.252549	0.0797275	0.799985	0.019319
AP3S2	32454	ES	-2.33915	0.148351	0.0299859	0.733944	0.0193278
MCM9	77355	AT	2.33904	14.7688	1.54707	140.986	0.0193333
MCM9	77354	AT	-2.33904	0.0677105	0.00709288	0.646383	0.0193333
PLXNC1	23721	AP	-2.33886	0.13843	0.0263985	0.725905	0.0193428
CCDC25	83174	AT	-2.33832	0.00221023	1.31391e-05	0.371799	0.0193705
NF2	61621	AT	-2.33784	0.00467745	5.20746e-05	0.420138	0.0193955
NF2	61622	AT	2.33784	213.792	2.38017	19203.2	0.0193955
RCSD1	8870	ES	2.33767	474.883	2.70686	83311.8	0.0194044
NPEPPS	42076	AT	-2.33748	0.0227635	0.00095454	0.542853	0.019414
NPEPPS	42078	AT	2.33748	43.93	1.84212	1047.62	0.019414
FOSB	50458	ES	2.3373	2.53027	1.16168	5.51119	0.0194234
EML2	50498	ES	-2.33691	0.00955825	0.000193429	0.472319	0.019444
GSTCD	70253	AT	-2.33673	0.0198895	0.000743993	0.531715	0.0194535
GSTCD	70254	AT	2.33673	50.2778	1.88071	1344.1	0.0194535
MOB3C	2817	AP	-2.33608	0.210868	0.0571294	0.778328	0.0194868
TK1	43784	RI	-2.33531	0.143476	0.0281247	0.731934	0.0195272
ATL3	16518	AP	2.33466	7.81755	1.39101	43.935	0.0195614
STAT5A	41027	AP	2.33406	5.89582	1.32892	26.1571	0.0195928
LPP	68088	AT	-2.33403	0.000489647	8.13323e-07	0.294783	0.0195943
LPP	68087	AT	2.33375	2040.55	3.38923	1.22855e+06	0.0196091
BTBD11	24189	AP	-2.33361	0.182873	0.0438976	0.761833	0.0196162
POLR2J3	81116	RI	-2.33261	0.0506858	0.00413688	0.621013	0.0196688
ABRACL	77958	AT	2.33211	3.50591e+07	15.9945	7.68475e+13	0.0196947
MANEAL	1834	AP	2.33208	7.63359	1.38309	42.1315	0.0196967
DOCK10	57780	AP	2.33198	3.02997	1.19345	7.69264	0.0197019
MED22	88026	AP	-2.33186	0.123093	0.0211623	0.715988	0.019708
DPP9	46826	ES	-2.33108	0.170222	0.0384108	0.754356	0.0197494
XRRA1	17785	RI	-2.33022	0.154992	0.0323053	0.743613	0.0197948
C14orf159	28867	ES	2.32951	37417.9	5.31449	2.63449e+08	0.019832
LAT	35908	AP	-2.3291	0.0638821	0.00631092	0.646646	0.0198538
SLC38A9	72055	ES	2.32909	155967	6.65288	3.65639e+09	0.0198545
SLC25A36	67047	AT	-2.32901	0.0200958	0.000750058	0.538415	0.0198586
SLC25A36	67048	AT	2.32899	49.7606	1.85726	1333.21	0.0198594
RBBP4	1629	AA	-2.32862	0.00180665	8.87206e-06	0.367895	0.0198794
ZFX	88709	ES	-2.32847	0.00146395	6.0206e-06	0.355967	0.019887
TP53BP1	30257	AP	2.32844	5.15623	1.29636	20.5087	0.0198889
ZNF667	52179	ES	-2.32803	0.050477	0.00408537	0.62367	0.0199103
TRIM73	80112	AP	2.32783	26.3578	1.67705	414.26	0.019921
CPNE1	59184	AA	-2.32775	0.0355331	0.00213929	0.590197	0.0199252
COQ4	87736	AT	2.32755	16.804	1.56145	180.842	0.019936
TMEM138	16188	RI	-2.32689	0.136918	0.0256503	0.730852	0.0199712
FAF1	2939	ES	-2.3263	0.0763432	0.00873934	0.666903	0.0200024
OGDH	79543	AT	-2.32552	0.0579909	0.0052615	0.639161	0.0200444
OGDH	79544	AT	2.3255	17.2434	1.56452	190.048	0.020045
CMTM7	63816	ES	2.32541	8638.58	4.15554	1.79579e+07	0.0200499
ZDHHC24	17064	AT	2.32535	21.9483	1.62471	296.5	0.0200534
ZDHHC24	17065	AT	-2.32534	0.0455599	0.00337241	0.615496	0.0200537
CUL2	11223	AA	-2.32458	0.00140791	5.55143e-06	0.357064	0.0200944
SNRNP200	54521	ES	-2.32434	0.0298465	0.00154479	0.576655	0.0201073
RBM17	10688	AP	2.32405	8.59257	1.40068	52.7117	0.020123
TMEM144	70982	AT	-2.32388	0.0143028	0.000397835	0.514208	0.0201317
MMAB	24322	ES	-2.32318	0.170577	0.0383641	0.758429	0.0201694
XRCC6	62445	RI	-2.32296	0.0467987	0.00353397	0.619733	0.0201813
PRELID2	73894	AT	2.32228	39081.5	5.20513	2.93435e+08	0.0202177
TMEM14B	75310	AT	-2.32224	0.00913592	0.000173634	0.480695	0.0202199
CLASRP	50392	AD	2.32204	6.55071	1.34055	32.0105	0.0202307
RBM17	10689	AP	-2.32196	0.116653	0.0190224	0.715367	0.0202352
SFMBT2	10709	AT	-2.32166	0.00618124	8.4388e-05	0.452762	0.0202515
TM9SF1	26893	AT	-2.32145	0.00993431	0.000202372	0.487668	0.0202627
TM9SF1	26894	AT	2.32145	100.661	2.05057	4941.39	0.0202627
CCNG2	69629	AP	2.32111	8.02585	1.38271	46.5854	0.0202808
EAPP	27154	AD	-2.32026	0.0665949	0.00675433	0.656597	0.0203266
FAM53B	13404	AP	2.32018	4.68675	1.27103	17.2818	0.0203312
CHMP7	83074	ES	-2.31937	1.83265e-05	1.82051e-09	0.184488	0.0203748
FKBP2	16602	AP	2.31894	8.7386	1.39874	54.5941	0.0203981
PKD1	33200	AA	-2.31841	0.134296	0.0245999	0.733148	0.0204271
STK40	1772	RI	-2.31831	0.057106	0.00507629	0.642417	0.0204324
DENND1A	87514	AT	2.31813	19.2466	1.57921	234.567	0.0204424
LSM1	83373	ES	-2.31807	0.0224169	0.000903568	0.556146	0.0204455
CHST15	13398	AT	2.31798	6.40415	1.33217	30.7866	0.0204503
ATF7IP	20544	AP	2.31776	5.47906	1.30027	23.0876	0.0204625
PHF23	38857	AA	2.31771	171.316	2.21204	13268	0.0204652
CYB561D1	4016	AT	2.31767	2.93698e+06	9.9599	8.66056e+11	0.0204671
CELF1	15763	AA	-2.3176	4.49524e-06	1.35099e-10	0.149573	0.0204712
USP48	995	AP	2.31714	17.991	1.56121	207.325	0.0204961
USP48	994	AP	-2.31699	0.0555928	0.0048241	0.640649	0.0205044
CASK	88859	AT	2.31642	4.8332	1.27436	18.3306	0.0205353
CASK	88860	AT	-2.31635	0.20691	0.0545549	0.784742	0.0205389
ZNF569	49518	ES	-2.31569	3.43694e-05	5.72873e-09	0.206199	0.0205752
NSMCE2	85127	ES	-2.31569	0.078423	0.00909317	0.67635	0.0205755
STAT3	41040	AA	-2.31533	0.103705	0.0152286	0.706222	0.0205949
ANGPT1	84859	AP	-2.31468	0.19337	0.048099	0.777393	0.0206302
ANGPT1	84860	AP	2.31468	5.17144	1.28635	20.7904	0.0206302
FOS	28497	AD	-2.31453	3.4685e-06	8.25446e-11	0.145745	0.0206386
CNN2	46362	ES	-2.31439	0.269315	0.088669	0.817992	0.0206461
NOP9	26956	ES	-2.3143	3.3133e-05	5.32595e-09	0.206122	0.0206515
SIRPB2	58517	AD	-2.31428	0.0786096	0.00912125	0.67748	0.0206522
NAP1L4	13939	ES	-2.31262	0.0695097	0.00725555	0.665918	0.0207435
ATP2C1	66758	AP	2.31251	3.09048	1.1877	8.04165	0.0207495
IRF3	51014	ES	-2.31196	0.0399209	0.00260237	0.612395	0.0207798
ATP8B3	46550	AA	-2.31142	1.4253e-11	9.05721e-21	0.0224293	0.0208095
UEVLD	14668	ES	-2.31138	0.100716	0.0143802	0.705396	0.0208117
ARMC5	36259	RI	-2.31132	0.215398	0.0585921	0.791851	0.0208154
NAA50	66210	AP	-2.31128	0.091547	0.0120536	0.695298	0.0208177
CARD8	50717	ES	-2.31075	0.202472	0.0522432	0.784695	0.0208464
SETD3	29216	AT	-2.31031	0.00128501	4.53142e-06	0.364403	0.020871
CAPRIN1	14941	AP	2.31021	8.31696	1.37871	50.1715	0.0208768
SREBF1	39506	RI	-2.31007	0.280025	0.095099	0.824554	0.0208842
RANBP10	37106	ES	-2.30992	0.108244	0.0164096	0.714019	0.0208925
ZSWIM7	39393	RI	-2.30967	0.0851709	0.0105328	0.688711	0.0209066
STAT5A	41030	AT	-2.30946	0.000462852	6.8472e-07	0.312875	0.020918
STAT5A	41031	AT	2.30946	2160.52	3.19616	1.46045e+06	0.020918
CCNJL	74419	ES	2.30907	15.458	1.51282	157.949	0.0209396
PDE4DIP	4417	AT	2.30733	80.183	1.93489	3322.84	0.0210366
SIRT1	11905	AP	2.3065	4.26857	1.24364	14.6511	0.0210827
TMED4	79538	AT	2.30529	112.812	2.02972	6270.13	0.0211504
TMED4	79539	AT	-2.3052	0.00886315	0.000159423	0.492747	0.0211555
NUBP2	33137	RI	-2.30513	0.0181747	0.000601944	0.548753	0.0211594
ANKRD10	26273	ES	-2.30434	0.18936	0.0459813	0.779818	0.0212036
TTLL5	28526	ES	2.30408	5.049	1.27357	20.0165	0.0212182
TAF1C	37817	AA	-2.30379	0.0297771	0.00149805	0.591887	0.0212346
SEC31A	69726	AT	2.30366	336.369	2.38228	47494	0.0212415
SEC31A	69723	AT	-2.30362	0.00297289	2.10531e-05	0.4198	0.0212437
ZNF587B	52346	AT	-2.3036	0.00567473	6.96528e-05	0.462329	0.0212453
VTI1B	28084	ES	2.30358	3903.16	3.43337	4.43724e+06	0.0212461
SPOP	42316	ES	-2.30349	0.365193	0.154984	0.860514	0.0212513
MAF	37687	RI	-2.30327	0.327138	0.126413	0.846584	0.0212636
ANO6	21297	AT	2.30237	22.5972	1.58992	321.17	0.0213142
YPEL3	36075	RI	-2.30122	0.160426	0.0337599	0.762335	0.021379
ARL1	23943	AP	2.3012	14.1121	1.4807	134.499	0.0213806
CREB3L4	7768	AP	-2.30045	0.00372291	3.17175e-05	0.436986	0.0214225
LIN37	49283	RI	-2.30036	0.228189	0.0647956	0.803607	0.0214278
NUDT16L1	33787	RI	-2.29985	0.216112	0.058571	0.797397	0.0214567
KIAA0100	39936	AT	2.29797	19.7928	1.55132	252.529	0.0215634
KIAA0100	39935	AT	-2.29793	0.0505254	0.00396005	0.644641	0.0215656
RASGRP3	53186	AP	2.29749	16.0791	1.50388	171.913	0.0215907
CHM	89564	AT	-2.29672	0.0231267	0.000929166	0.57562	0.0216345
CHM	89563	AT	2.29672	43.24	1.73726	1076.23	0.0216345
BBIP1	13099	ES	-2.29598	0.128304	0.0222324	0.740443	0.0216772
PROCA1	39946	AA	2.29595	4.29295	1.23765	14.8907	0.0216786
DTX2	80173	ES	2.29575	11.3959	1.42746	90.9766	0.0216901
SPNS1	35904	ES	2.29574	478.844	2.4661	92977.5	0.0216905
NAA50	66212	AP	2.29536	9.92277	1.39839	70.4105	0.0217123
NAA40	16552	AA	-2.29293	0.169619	0.0372253	0.772876	0.0218522
LDHA	14625	ES	-2.29188	0.0143013	0.000378349	0.54058	0.0219128
ELP6	64528	ES	-2.2917	0.172196	0.0382502	0.775196	0.0219232
RAP1GDS1	70000	AD	-2.29164	0.0470259	0.00344214	0.642459	0.0219267
ERBB2IP	72258	RI	-2.29138	0.00215482	1.1285e-05	0.411453	0.0219417
TMTC2	23562	AP	-2.29097	0.190425	0.0460801	0.786925	0.0219653
CRNKL1	58813	AD	-2.28943	0.00425145	3.96595e-05	0.455751	0.0220543
TMUB2	41815	AD	-2.28924	0.177313	0.0403219	0.779727	0.0220656
DAPP1	70081	ES	-2.288	0.00960356	0.000179528	0.513729	0.0221373
SEC16A	88172	AT	2.28771	34313.3	4.46451	2.63725e+08	0.0221542
WHSC1L1	83394	AD	2.28746	4.39711	1.23618	15.6406	0.0221692
CARD8	50718	ES	2.28726	21.5928	1.55215	300.389	0.0221807
SEC16A	88171	AT	-2.2863	2.93393e-05	3.81817e-09	0.225447	0.0222367
ACER2	85975	AT	-2.28448	0.0664053	0.0064821	0.680284	0.0223432
KEAP1	47524	AP	-2.28439	0.172495	0.0381899	0.779125	0.0223484
PTCD2	72456	AT	-2.28429	0.128843	0.0222063	0.74756	0.0223546
PTCD2	72458	AT	2.28429	7.76138	1.33768	45.0323	0.0223546
ZMYM2	25413	AT	2.28383	9.73069	1.38078	68.5744	0.0223818
ZMYM2	25411	AT	-2.28358	0.102796	0.0145871	0.724409	0.0223964
BRD4	48068	AT	-2.28352	0.000125336	5.61067e-08	0.279985	0.0224
VPS13C	30972	AT	-2.28343	0.0491051	0.00369543	0.652511	0.0224051
VPS13C	30971	AT	2.28343	20.3645	1.53254	270.605	0.0224051
EZR	78288	AP	2.28279	8.53259	1.35416	53.764	0.022443
FAM53B	13403	AP	-2.28278	0.21905	0.0594759	0.80676	0.0224435
HCST	49312	AA	2.2825	22.143	1.54914	316.506	0.02246
NUPL2	78960	AT	-2.2821	0.0468538	0.00338161	0.649182	0.0224835
NUPL2	78961	AT	2.2821	21.343	1.5404	295.717	0.0224835
CTBP1	68460	AP	-2.28145	0.210457	0.0551698	0.802832	0.0225218
CTBP1	68461	AP	2.28145	4.75157	1.24559	18.1258	0.0225218
RBM39	95934	ES	-2.28084	0.0668532	0.00653927	0.683462	0.022558
ATOX1	74179	RI	-2.28047	0.254242	0.0783578	0.824918	0.0225797
LAT	35911	AP	2.28024	14.8118	1.46023	150.243	0.0225934
TSPO	62570	AP	-2.28017	0.00862647	0.000145057	0.513012	0.0225976
FBXO3	14922	AP	-2.2799	0.177474	0.0401457	0.784571	0.0226137
KIAA1430	71331	AT	-2.27965	0.0319301	0.00165259	0.616929	0.0226283
FCRL2	8356	AT	-2.27962	0.122251	0.0200674	0.744752	0.0226303
KIAA1430	71332	AT	2.2796	31.3161	1.62081	605.067	0.0226313
VEZT	23781	ES	-2.27901	0.00303446	2.07324e-05	0.444132	0.0226667
TMEM194B	56574	ES	-2.279	0.061842	0.00564643	0.677318	0.0226671
XPO1	53698	ES	-2.27898	0.0403271	0.00254908	0.637985	0.0226685
H2AFY	73446	ES	2.27869	1.15098e+10	25.5424	5.18651e+18	0.0226856
LIMS1	54884	AP	-2.27835	0.00738575	0.00010831	0.503639	0.0227056
MPHOSPH9	25053	AD	-2.27786	0.00394642	3.37192e-05	0.46188	0.022735
SETD4	60517	RI	-2.27644	0.234242	0.0671369	0.817278	0.0228198
AHCYL2	81744	AP	-2.27641	0.13995	0.0257433	0.760817	0.0228214
TLE3	31416	ES	-2.27591	0.205205	0.0524636	0.802632	0.0228513
KIAA1407	66238	AD	-2.27548	0.302242	0.107836	0.847123	0.0228771
PGAP2	14025	ES	2.27531	39.178	1.66261	923.199	0.0228872
RC3H2	87488	AT	-2.27514	0.00773934	0.000117458	0.509946	0.0228978
ZNF280D	30765	AP	2.27488	10.664	1.3877	81.9496	0.0229132
HPS4	61503	RI	-2.27459	0.102974	0.0145217	0.730195	0.0229306
ATF7	22090	AP	-2.27404	0.127061	0.0214669	0.752061	0.0229638
ATF7	22092	AP	2.27398	7.8698	1.32961	46.5802	0.0229669
CCNG2	69630	AP	-2.27382	0.131004	0.0227199	0.75537	0.022977
CYP2R1	14479	AP	-2.2734	0.102898	0.0144868	0.730869	0.0230021
FBXL19	36205	AD	2.27323	6.61719	1.29746	33.7485	0.0230125
TMEM129	68504	ES	-2.27249	0.0285974	0.00133337	0.613343	0.0230568
CCDC106	52129	RI	-2.27211	0.107004	0.0155647	0.735626	0.0230799
ABHD12	58870	AT	-2.27171	0.0118652	0.000258712	0.544167	0.023104
ABHD12	58871	AT	2.27171	84.2851	1.83768	3865.73	0.023104
RASSF4	11350	ES	-2.27113	0.0286068	0.00133173	0.614503	0.0231393
GPATCH8	41867	AT	-2.27084	0.000837224	1.84903e-06	0.379088	0.0231567
FSD1L	87119	AT	-2.27078	0.112973	0.0172019	0.741951	0.0231603
KIAA0430	34180	AA	-2.27039	0.00241381	1.32821e-05	0.438672	0.0231838
GPR75-ASB3	53554	AP	-2.27005	0.0192956	0.00063844	0.583169	0.0232045
IPO11	72193	ES	2.26992	3.32838	1.17845	9.40058	0.0232126
CLEC16A	34005	ES	-2.26878	0.056298	0.00468882	0.675962	0.0232817
MRPL48	17715	AT	2.26786	115.039	1.90454	6948.71	0.0233378
MRPL48	17716	AT	-2.26786	0.00869267	0.000143912	0.525062	0.0233378
ZC3H11A	9454	AP	-2.26784	0.0712077	0.00725823	0.698592	0.0233391
PIK3CB	67022	AA	-2.26772	0.00174419	7.20343e-06	0.422325	0.023346
ZNF787	52156	AT	-2.26771	0.0750404	0.00800244	0.703669	0.0233468
TUBA1A	21538	AP	2.26769	11.5866	1.39438	96.2784	0.0233479
ZNF787	52155	AT	2.26765	13.3252	1.42102	124.954	0.0233508
SHQ1	65620	ES	-2.26756	0.00144441	5.06607e-06	0.411821	0.023356
OSBPL9	2977	AD	-2.26716	0.0632808	0.00582062	0.687977	0.0233804
KEAP1	47525	AP	2.26715	5.6878	1.26559	25.5621	0.0233808
RHOT1	40179	AD	-2.26712	0.272936	0.0888232	0.83868	0.023383
ZMYND11	10587	AA	-2.26703	0.0137116	0.000336129	0.559337	0.0233886
BTN2A2	75641	AA	-2.26613	0.0168397	0.00049238	0.575927	0.0234433
TSPO	62571	AP	2.26582	110.685	1.88768	6490.11	0.0234622
SERHL2	62508	AD	-2.26486	0.0296563	0.00141227	0.622753	0.0235212
NBPF11	7334	ES	2.26432	3.32265	1.17515	9.39449	0.0235543
ARHGAP12	11155	ES	-2.26431	0.205978	0.0524653	0.808669	0.0235551
PMS1	56551	ES	-2.26365	0.00201293	9.31894e-06	0.4348	0.0235958
ZNF528	51454	AT	2.26325	49.9767	1.68905	1478.74	0.0236203
UBA3	65571	ES	2.26299	22.6925	1.51902	339.003	0.023636
SLC15A2	66412	ES	-2.26298	0.00286262	1.79502e-05	0.456518	0.023637
CCSAP	10219	AT	-2.26233	4.56821e-05	7.93556e-09	0.262975	0.023677
GINS3	36636	ES	-2.26227	0.167156	0.0354862	0.787381	0.0236804
HGSNAT	83765	ES	-2.26179	3.23161e-09	1.41858e-16	0.0736178	0.0237106
RMDN1	84377	ES	-2.26159	0.142189	0.0262247	0.770935	0.0237227
KIAA0513	37876	AP	-2.26113	0.0583455	0.00497019	0.684922	0.0237512
CHCHD10	61318	ES	-2.26085	3.20588e-07	7.51908e-13	0.136688	0.0237684
MGAT1	75021	AP	-2.26039	0.0450945	0.0030699	0.662403	0.0237972
YIF1B	49602	AP	-2.2598	0.0876313	0.0106074	0.723948	0.0238334
MKL1	62351	AT	-2.25932	0.00379101	3.0083e-05	0.477737	0.0238634
MKL1	62350	AT	2.25932	263.782	2.0932	33241.3	0.0238634
FKRP	50592	AD	-2.2591	0.23751	0.0682389	0.826667	0.0238769
PHC3	67601	AT	-2.25864	0.000185932	1.07658e-07	0.321117	0.0239055
ZNF738	48764	AA	-2.25703	0.00142253	4.79548e-06	0.42198	0.0240063
UNC119	39913	AP	-2.25698	0.160112	0.0326246	0.785782	0.0240091
UNC119	39914	AP	2.25698	6.24562	1.27261	30.6517	0.0240094
CCDC57	44296	AT	-2.25681	0.062416	0.00561112	0.694293	0.0240202
DYNC1LI2	36832	AT	-2.25676	0.0583952	0.00495445	0.68827	0.0240228
ZNF83	51475	AP	2.25653	3659.24	2.93982	4.55471e+06	0.0240375
DYNC1LI2	36833	AT	2.25648	17.1194	1.4524	201.785	0.0240408
SLC16A4	4105	ES	-2.2564	0.0857772	0.0101595	0.724224	0.0240459
PAPOLA	29208	RI	-2.25608	0.0814728	0.00922486	0.719558	0.0240653
PPP6C	87548	ES	-2.25573	0.0182949	0.000565584	0.591785	0.0240878
CHORDC1	18268	AA	-2.25505	0.162266	0.0334042	0.788234	0.0241305
LARS	73905	ES	-2.25503	0.00169299	6.60597e-06	0.433884	0.0241314
TPM3	7785	AP	2.25374	982516	6.04092	1.598e+11	0.0242126
NARF	44397	ES	-2.2536	0.00762303	0.0001097	0.529724	0.0242214
TBC1D9B	74988	AP	-2.25354	0.130211	0.0221122	0.766762	0.0242249
GDPD5	17855	AP	2.25331	5.12032	1.23692	21.196	0.0242394
INPPL1	17588	AP	-2.25288	0.114274	0.0173132	0.754251	0.0242668
ZNF717	65636	AT	2.25169	10.0253	1.34803	74.5574	0.0243419
PSME3	41143	AP	-2.25147	0.0560645	0.00456443	0.688634	0.0243558
PSME3	41144	AP	2.25136	17.8343	1.45195	219.057	0.0243626
PRSS27	33296	AT	-2.25101	0.000503771	6.7742e-07	0.374635	0.0243847
S100Z	96907	AT	2.25035	14.3661	1.4104	146.33	0.0244268
ZNF438	11134	ES	-2.25034	0.129452	0.0218168	0.768119	0.0244272
CEP152	30503	ES	-2.24988	0.0322059	0.00161487	0.642295	0.0244565
UBAP2	86127	AP	2.24982	13.023	1.39192	121.845	0.0244604
TOLLIP	13826	ES	-2.24975	0.0126463	0.00028081	0.569529	0.0244646
POLR2F	62180	AT	2.24948	185.888	1.95913	17637.6	0.0244818
ARHGAP11A	29819	AD	2.24933	2.26494e+06	6.56976	7.80843e+11	0.0244915
MAPK14	75945	AT	-2.24896	0.0262222	0.00109784	0.626323	0.0245153
MAPK14	75946	AT	2.24893	38.1314	1.59654	910.723	0.0245169
LETM2	83405	RI	-2.24889	0.0900643	0.0110514	0.733983	0.0245195
SMARCB1	61326	AD	-2.24876	0.0249989	0.00100366	0.622666	0.0245279
GFI1	3760	AP	-2.24856	0.23534	0.0666856	0.830537	0.0245406
ANO6	21298	AT	-2.24854	0.0338517	0.0017696	0.647571	0.0245417
SKA2	42731	ES	-2.24823	0.214155	0.0558818	0.820706	0.0245618
ARL1	23942	AP	-2.24797	0.0759326	0.00802217	0.718728	0.0245784
HNRNPR	1049	ES	2.24783	7.04734	1.28411	38.6765	0.0245867
COMMD1	53712	ES	-2.24758	0.0889759	0.0107895	0.73374	0.0246031
CLASP2	63869	AP	-2.24737	0.075681	0.00796773	0.718852	0.0246165
NOP16	74647	AT	2.24716	19.0838	1.45772	249.837	0.0246298
NOP16	74648	AT	-2.24694	0.0524184	0.00400417	0.686206	0.0246439
HCFC1	90541	AA	-2.24674	0.0170889	0.000490918	0.594868	0.0246565
CCDC14	66503	ES	-2.24661	0.00315234	2.07212e-05	0.47957	0.0246652
FECH	45634	AA	-2.24544	0.0200073	0.000658193	0.608167	0.0247402
PACSIN2	62560	ES	-2.24498	0.0283635	0.0012646	0.636159	0.0247693
MAT2A	54279	AP	-2.24481	0.00235272	1.19307e-05	0.463955	0.0247803
APTX	86078	ES	-2.24463	0.0804815	0.0089161	0.72647	0.0247916
MAT2A	54278	AP	2.24451	424.732	2.15367	83762.8	0.0247995
RAB4B	50002	AT	-2.24435	0.031287	0.00151839	0.644682	0.02481
RAB4B	50003	AT	2.24435	31.9621	1.55115	658.592	0.02481
CCNL2	155	AT	2.24425	13.3601	1.3887	128.532	0.0248166
CCNL2	157	AT	-2.2441	0.0748615	0.00778127	0.720221	0.0248262
LHPP	13401	AT	-2.24382	0.0715013	0.00713775	0.716253	0.0248443
LHPP	13400	AT	2.24374	13.9835	1.39602	140.069	0.0248491
SEC16A	88181	AA	2.2431	9.6339	1.33101	69.7307	0.0248905
RNF146	77451	ES	-2.24204	0.289417	0.0979029	0.855565	0.0249587
TRUB2	87734	AP	-2.242	0.105497	0.0147691	0.753578	0.0249616
TRUB2	87733	AP	2.242	9.47892	1.327	67.7089	0.0249616
SMG7	9181	AA	-2.24176	0.0341418	0.00178215	0.654077	0.0249768
VSTM4	11498	AT	2.24156	15.2058	1.40764	164.258	0.0249896
VSTM4	11499	AT	-2.24148	0.0657696	0.00608837	0.710477	0.0249948
CERS5	21685	ES	-2.24125	0.375864	0.159733	0.884433	0.02501
ZBTB8A	1609	AA	-2.24079	0.0871463	0.0103112	0.736527	0.0250399
KDM2B	24871	AP	2.24068	5.90722	1.24922	27.9336	0.025047
CHD2	32560	AT	-2.24065	0.00046395	5.63029e-07	0.382307	0.0250489
FDFT1	82641	AP	2.24049	12.075	1.36603	106.736	0.0250591
AHCYL2	81742	AP	2.24041	3.89408	1.18551	12.791	0.0250644
ZNF468	51631	ES	-2.24016	0.180581	0.0403943	0.807282	0.0250805
SFSWAP	25216	AD	-2.24009	0.0950305	0.0121213	0.745038	0.0250848
RTTN	45785	AA	-2.24	0.0741078	0.00760348	0.722298	0.0250911
TRIP12	57845	AT	2.23953	66.8255	1.68971	2642.84	0.0251214
TRIP12	57846	AT	-2.23953	0.0149643	0.00037838	0.591816	0.0251214
ANKRD36C	54508	ES	-2.23932	0.115528	0.0174705	0.763959	0.0251351
KAT6B	12263	AP	-2.23855	0.315457	0.114878	0.866251	0.0251852
[truncated: 1,179 more rows]
