# Supplementary material for: Identification of survival-related alternative splicing signatures in acute myeloid leukemia
Source: Biosci Rep. 2021 Jul 20;41(7):BSR20204037. doi: 10.1042/BSR20204037 (PMC8292762; doi:10.1042/BSR20204037)
Supplement: Supplementary Tables S1-S4 [file BSR-2020-4037_supp1.zip › BSR-2020-4037_suppST2.xls]

## Sheet: Supp Table 2
Ontology_category	GO_ID	Description	GeneRatio	P-value	Adjust. P-value
BP	GO:0016569	covalent chromatin modification	94/1766	1.08762e-13	6.17223e-10
BP	GO:0016570	histone modification	91/1766	3.05401e-13	8.66576e-10
BP	GO:0006913	nucleocytoplasmic transport	71/1766	2.2927e-12	3.47118e-09
BP	GO:0006914	autophagy	96/1766	3.05831e-12	3.47118e-09
BP	GO:0061919	process utilizing autophagic mechanism	96/1766	3.05831e-12	3.47118e-09
BP	GO:0051169	nuclear transport	71/1766	3.78398e-12	3.57902e-09
BP	GO:1901987	regulation of cell cycle phase transition	93/1766	1.79039e-11	1.4515e-08
BP	GO:1901990	regulation of mitotic cell cycle phase transition	87/1766	3.77575e-11	2.67842e-08
BP	GO:0051168	nuclear export	47/1766	1.29234e-10	8.14893e-08
BP	GO:0006405	RNA export from nucleus	37/1766	2.41115e-10	1.36833e-07
BP	GO:0006611	protein export from nucleus	44/1766	3.43247e-10	1.77084e-07
BP	GO:0071426	ribonucleoprotein complex export from nucleus	35/1766	8.55287e-10	4.04479e-07
BP	GO:0071166	ribonucleoprotein complex localization	35/1766	1.10592e-09	4.82778e-07
BP	GO:0018205	peptidyl-lysine modification	75/1766	2.06211e-09	8.3589e-07
BP	GO:0033044	regulation of chromosome organization	65/1766	3.58013e-09	1.35448e-06
BP	GO:0043161	proteasome-mediated ubiquitin-dependent protein catabolic process	67/1766	5.49818e-09	1.85147e-06
BP	GO:0015931	nucleobase-containing compound transport	51/1766	5.56881e-09	1.85147e-06
BP	GO:1902275	regulation of chromatin organization	42/1766	5.87251e-09	1.85147e-06
BP	GO:0031056	regulation of histone modification	37/1766	1.04355e-08	3.11691e-06
BP	GO:0010506	regulation of autophagy	64/1766	1.31594e-08	3.73399e-06
BP	GO:0006403	RNA localization	48/1766	1.55371e-08	4.19872e-06
BP	GO:0006406	mRNA export from nucleus	31/1766	2.25635e-08	5.56731e-06
BP	GO:0071427	mRNA-containing ribonucleoprotein complex export from nucleus	31/1766	2.25635e-08	5.56731e-06
BP	GO:0051236	establishment of RNA localization	43/1766	2.48762e-08	5.88218e-06
BP	GO:0050657	nucleic acid transport	42/1766	4.413e-08	9.63222e-06
BP	GO:0050658	RNA transport	42/1766	4.413e-08	9.63222e-06
BP	GO:0051028	mRNA transport	37/1766	5.26491e-08	1.10661e-05
BP	GO:0006302	double-strand break repair	47/1766	6.95069e-08	1.39478e-05
BP	GO:0097711	ciliary basal body-plasma membrane docking	28/1766	7.12749e-08	1.39478e-05
BP	GO:0031060	regulation of histone methylation	22/1766	8.68218e-08	1.64238e-05
BP	GO:0006732	coenzyme metabolic process	68/1766	2.05438e-07	3.76084e-05
BP	GO:0010498	proteasomal protein catabolic process	70/1766	2.36037e-07	4.15458e-05
BP	GO:0019058	viral life cycle	62/1766	2.41588e-07	4.15458e-05
BP	GO:0006397	mRNA processing	85/1766	3.462e-07	5.77848e-05
BP	GO:0006310	DNA recombination	50/1766	4.20665e-07	6.82079e-05
BP	GO:0000077	DNA damage checkpoint	33/1766	4.6137e-07	7.216e-05
BP	GO:0031503	protein-containing complex localization	49/1766	4.72618e-07	7.216e-05
BP	GO:0070646	protein modification by small protein removal	54/1766	4.83186e-07	7.216e-05
BP	GO:0031023	microtubule organizing center organization	31/1766	5.82384e-07	8.47443e-05
BP	GO:0031570	DNA integrity checkpoint	34/1766	6.37982e-07	9.05137e-05
BP	GO:0016571	histone methylation	32/1766	8.28704e-07	0.000114705
BP	GO:0007098	centrosome cycle	29/1766	8.75729e-07	0.000118328
BP	GO:0044839	cell cycle G2/M phase transition	51/1766	8.9958e-07	0.000118724
BP	GO:2001252	positive regulation of chromosome organization	38/1766	9.47871e-07	0.000122254
BP	GO:0070585	protein localization to mitochondrion	31/1766	1.0292e-06	0.000129794
BP	GO:0007005	mitochondrion organization	79/1766	1.08566e-06	0.000133937
BP	GO:0072401	signal transduction involved in DNA integrity checkpoint	22/1766	1.15714e-06	0.000136808
BP	GO:0072422	signal transduction involved in DNA damage checkpoint	22/1766	1.15714e-06	0.000136808
BP	GO:0016579	protein deubiquitination	51/1766	1.29166e-06	0.000149596
BP	GO:0072395	signal transduction involved in cell cycle checkpoint	22/1766	1.49464e-06	0.000169642
BP	GO:0072655	establishment of protein localization to mitochondrion	30/1766	1.53772e-06	0.000171109
BP	GO:0045787	positive regulation of cell cycle	66/1766	1.85345e-06	0.000202275
BP	GO:1903362	regulation of cellular protein catabolic process	46/1766	2.42768e-06	0.000259945
BP	GO:0051188	cofactor biosynthetic process	57/1766	2.72471e-06	0.000286347
BP	GO:0000075	cell cycle checkpoint	41/1766	2.98296e-06	0.00030403
BP	GO:0042770	signal transduction in response to DNA damage	31/1766	3.00012e-06	0.00030403
BP	GO:0006099	tricarboxylic acid cycle	12/1766	3.43855e-06	0.000337686
BP	GO:0090068	positive regulation of cell cycle process	53/1766	3.45124e-06	0.000337686
BP	GO:0072594	establishment of protein localization to organelle	75/1766	4.54467e-06	0.000437136
BP	GO:0010822	positive regulation of mitochondrion organization	28/1766	4.95332e-06	0.000468501
BP	GO:0034968	histone lysine methylation	27/1766	5.13776e-06	0.00047798
BP	GO:0140056	organelle localization by membrane tethering	32/1766	5.41074e-06	0.000495258
BP	GO:1902749	regulation of cell cycle G2/M phase transition	41/1766	5.74559e-06	0.000517559
BP	GO:0008380	RNA splicing	73/1766	6.09636e-06	0.000540576
BP	GO:0009108	coenzyme biosynthetic process	47/1766	6.22458e-06	0.000543454
BP	GO:0000086	G2/M transition of mitotic cell cycle	46/1766	6.33408e-06	0.000544091
BP	GO:0018105	peptidyl-serine phosphorylation	45/1766	6.42363e-06	0.000544091
BP	GO:0048193	Golgi vesicle transport	55/1766	6.67168e-06	0.000548617
BP	GO:0006479	protein methylation	36/1766	6.76708e-06	0.000548617
BP	GO:0008213	protein alkylation	36/1766	6.76708e-06	0.000548617
BP	GO:0051052	regulation of DNA metabolic process	68/1766	7.057e-06	0.000564063
BP	GO:0022406	membrane docking	33/1766	7.88044e-06	0.000621132
BP	GO:0000082	G1/S transition of mitotic cell cycle	50/1766	8.02039e-06	0.000623503
BP	GO:0001844	protein insertion into mitochondrial membrane involved in apoptotic signaling pathway	12/1766	8.50783e-06	0.000637728
BP	GO:0006101	citrate metabolic process	12/1766	8.50783e-06	0.000637728
BP	GO:0010212	response to ionizing radiation	32/1766	8.628e-06	0.000637728
BP	GO:0090114	COPII-coated vesicle budding	20/1766	8.65288e-06	0.000637728
BP	GO:0051298	centrosome duplication	18/1766	8.8458e-06	0.000643588
BP	GO:0016573	histone acetylation	33/1766	9.14444e-06	0.000656895
BP	GO:0033157	regulation of intracellular protein transport	43/1766	9.36858e-06	0.000664584
BP	GO:0006970	response to osmotic stress	22/1766	9.60013e-06	0.000672602
BP	GO:0046605	regulation of centrosome cycle	17/1766	9.79423e-06	0.000677832
BP	GO:0048207	vesicle targeting, rough ER to cis-Golgi	19/1766	1.00422e-05	0.000678445
BP	GO:0048208	COPII vesicle coating	19/1766	1.00422e-05	0.000678445
BP	GO:0006888	ER to Golgi vesicle-mediated transport	36/1766	1.02491e-05	0.000684276
BP	GO:0046794	transport of virus	18/1766	1.14815e-05	0.000757647
BP	GO:0000726	non-recombinational repair	23/1766	1.19341e-05	0.000769614
BP	GO:0006903	vesicle targeting	23/1766	1.19341e-05	0.000769614
BP	GO:2001020	regulation of response to DNA damage stimulus	40/1766	1.21653e-05	0.000775709
BP	GO:0044843	cell cycle G1/S phase transition	52/1766	1.2484e-05	0.000787183
BP	GO:0061136	regulation of proteasomal protein catabolic process	35/1766	1.31205e-05	0.00081823
BP	GO:0098534	centriole assembly	13/1766	1.4644e-05	0.000903313
BP	GO:0071470	cellular response to osmotic stress	14/1766	1.52537e-05	0.000924438
BP	GO:0010821	regulation of mitochondrion organization	36/1766	1.53123e-05	0.000924438
BP	GO:0006901	vesicle coating	19/1766	1.62429e-05	0.000970302
BP	GO:0006977	DNA damage response, signal transduction by p53 class mediator resulting in cell cycle arrest	17/1766	1.68129e-05	0.000993887
BP	GO:0043543	protein acylation	44/1766	1.82765e-05	0.00106927
BP	GO:0018393	internal peptidyl-lysine acetylation	33/1766	1.87303e-05	0.00108464
BP	GO:0007099	centriole replication	12/1766	1.91799e-05	0.00108846
BP	GO:0051204	protein insertion into mitochondrial membrane	12/1766	1.91799e-05	0.00108846
BP	GO:2000045	regulation of G1/S transition of mitotic cell cycle	36/1766	1.98654e-05	0.00110489
BP	GO:1903050	regulation of proteolysis involved in cellular protein catabolic process	39/1766	1.9899e-05	0.00110489
BP	GO:0032386	regulation of intracellular transport	66/1766	2.00534e-05	0.00110489
BP	GO:0072431	signal transduction involved in mitotic G1 DNA damage checkpoint	17/1766	2.17755e-05	0.00116581
BP	GO:1902400	intracellular signal transduction involved in G1 DNA damage checkpoint	17/1766	2.17755e-05	0.00116581
BP	GO:1903749	positive regulation of establishment of protein localization to mitochondrion	17/1766	2.17755e-05	0.00116581
BP	GO:0018394	peptidyl-lysine acetylation	34/1766	2.20182e-05	0.00116779
BP	GO:0006733	oxidoreduction coenzyme metabolic process	38/1766	2.25985e-05	0.00117926
BP	GO:1902115	regulation of organelle assembly	37/1766	2.265e-05	0.00117926
BP	GO:0007033	vacuole organization	29/1766	2.41535e-05	0.0012461
BP	GO:0006282	regulation of DNA repair	26/1766	2.6254e-05	0.00134227
BP	GO:0048194	Golgi vesicle budding	20/1766	2.65321e-05	0.00134437
BP	GO:0006303	double-strand break repair via nonhomologous end joining	21/1766	2.67718e-05	0.00134451
BP	GO:0030330	DNA damage response, signal transduction by p53 class mediator	25/1766	2.80157e-05	0.00139464
BP	GO:0044783	G1 DNA damage checkpoint	18/1766	3.0476e-05	0.00150393
BP	GO:0048199	vesicle targeting, to, from or within Golgi	19/1766	3.20137e-05	0.0015585
BP	GO:1902806	regulation of cell cycle G1/S phase transition	38/1766	3.23899e-05	0.0015585
BP	GO:0032259	methylation	57/1766	3.24058e-05	0.0015585
BP	GO:0050851	antigen receptor-mediated signaling pathway	42/1766	3.3383e-05	0.001585
BP	GO:0034660	ncRNA metabolic process	74/1766	3.35154e-05	0.001585
BP	GO:1905269	positive regulation of chromatin organization	24/1766	3.52843e-05	0.00163621
BP	GO:0072413	signal transduction involved in mitotic cell cycle checkpoint	17/1766	3.57516e-05	0.00163621
BP	GO:1902402	signal transduction involved in mitotic DNA damage checkpoint	17/1766	3.57516e-05	0.00163621
BP	GO:1902403	signal transduction involved in mitotic DNA integrity checkpoint	17/1766	3.57516e-05	0.00163621
BP	GO:0006475	internal protein amino acid acetylation	33/1766	3.67751e-05	0.00166959
BP	GO:0031124	mRNA 3'-end processing	22/1766	3.86922e-05	0.00173109
BP	GO:0051656	establishment of organelle localization	71/1766	3.87398e-05	0.00173109
BP	GO:0000724	double-strand break repair via homologous recombination	25/1766	3.91868e-05	0.00173739
BP	GO:0010507	negative regulation of autophagy	21/1766	3.97367e-05	0.00174572
BP	GO:0072350	tricarboxylic acid metabolic process	12/1766	3.99901e-05	0.00174572
BP	GO:2001056	positive regulation of cysteine-type endopeptidase activity	29/1766	4.3587e-05	0.00188822
BP	GO:0090110	cargo loading into COPII-coated vesicle	7/1766	4.53164e-05	0.00194826
BP	GO:0018022	peptidyl-lysine methylation	27/1766	4.56774e-05	0.00194902
BP	GO:0000725	recombinational repair	25/1766	4.61546e-05	0.00195468
BP	GO:0006338	chromatin remodeling	32/1766	4.7162e-05	0.00197338
BP	GO:0072524	pyridine-containing compound metabolic process	36/1766	4.72915e-05	0.00197338
BP	GO:0070507	regulation of microtubule cytoskeleton organization	34/1766	4.77897e-05	0.00197961
BP	GO:0032886	regulation of microtubule-based process	38/1766	5.1458e-05	0.00211081
BP	GO:0000226	microtubule cytoskeleton organization	72/1766	5.1701e-05	0.00211081
BP	GO:1901293	nucleoside phosphate biosynthetic process	60/1766	5.24177e-05	0.00212479
BP	GO:0010389	regulation of G2/M transition of mitotic cell cycle	36/1766	5.32452e-05	0.00214302
BP	GO:0032434	regulation of proteasomal ubiquitin-dependent protein catabolic process	25/1766	5.4216e-05	0.00216673
BP	GO:0008654	phospholipid biosynthetic process	45/1766	5.56963e-05	0.00221033
BP	GO:1901030	positive regulation of mitochondrial outer membrane permeabilization involved in apoptotic signaling pathway	12/1766	5.6286e-05	0.00221822
BP	GO:2000058	regulation of ubiquitin-dependent protein catabolic process	29/1766	5.78498e-05	0.00225622
BP	GO:0045185	maintenance of protein location	21/1766	5.80456e-05	0.00225622
BP	GO:0019362	pyridine nucleotide metabolic process	35/1766	6.06548e-05	0.00232578
BP	GO:0046496	nicotinamide nucleotide metabolic process	35/1766	6.06548e-05	0.00232578
BP	GO:0018209	peptidyl-serine modification	45/1766	6.14588e-05	0.0023408
BP	GO:0006260	DNA replication	46/1766	6.46185e-05	0.00244474
BP	GO:0043414	macromolecule methylation	48/1766	7.0474e-05	0.00264861
BP	GO:0035794	positive regulation of mitochondrial membrane permeability	17/1766	7.15806e-05	0.0026725
BP	GO:0006839	mitochondrial transport	41/1766	7.2588e-05	0.0026924
BP	GO:0009060	aerobic respiration	18/1766	7.35156e-05	0.0027091
BP	GO:0006650	glycerophospholipid metabolic process	51/1766	7.79848e-05	0.00285525
BP	GO:0008637	apoptotic mitochondrial changes	26/1766	7.8734e-05	0.0028642
BP	GO:0006644	phospholipid metabolic process	64/1766	7.98967e-05	0.00288799
BP	GO:0009124	nucleoside monophosphate biosynthetic process	37/1766	8.24762e-05	0.00296236
BP	GO:0075733	intracellular transport of virus	16/1766	8.52768e-05	0.00304368
BP	GO:0000375	RNA splicing, via transesterification reactions	57/1766	8.81957e-05	0.00312216
BP	GO:0031571	mitotic G1 DNA damage checkpoint	17/1766	8.91259e-05	0.00312216
BP	GO:0044819	mitotic G1/S transition checkpoint	17/1766	8.91259e-05	0.00312216
BP	GO:0090239	regulation of histone H4 acetylation	7/1766	8.9809e-05	0.00312678
BP	GO:0019079	viral genome replication	26/1766	9.12301e-05	0.0031569
BP	GO:0031123	RNA 3'-end processing	24/1766	9.45785e-05	0.00325293
BP	GO:0010256	endomembrane system organization	59/1766	9.75132e-05	0.00332793
BP	GO:0016236	macroautophagy	47/1766	9.7932e-05	0.00332793
BP	GO:0031058	positive regulation of histone modification	21/1766	9.96429e-05	0.00336591
BP	GO:0097345	mitochondrial outer membrane permeabilization	15/1766	0.000100285	0.00336756
BP	GO:0016050	vesicle organization	48/1766	0.000101353	0.00338341
BP	GO:0071158	positive regulation of cell cycle arrest	20/1766	0.000104716	0.00347521
BP	GO:1902110	positive regulation of mitochondrial membrane permeability involved in apoptotic process	16/1766	0.000107097	0.00353357
BP	GO:1905710	positive regulation of membrane permeability	17/1766	0.00011034	0.00360761
BP	GO:0000045	autophagosome assembly	18/1766	0.000110612	0.00360761
BP	GO:0000377	RNA splicing, via transesterification reactions with bulged adenosine as nucleophile	56/1766	0.000119714	0.00383829
BP	GO:0000398	mRNA splicing, via spliceosome	56/1766	0.000119714	0.00383829
BP	GO:0010948	negative regulation of cell cycle process	56/1766	0.000119714	0.00383829
BP	GO:0010639	negative regulation of organelle organization	57/1766	0.000120933	0.0038556
BP	GO:0051054	positive regulation of DNA metabolic process	40/1766	0.000125767	0.0039873
BP	GO:1903747	regulation of establishment of protein localization to mitochondrion	18/1766	0.000134691	0.00424651
BP	GO:0051650	establishment of vesicle localization	44/1766	0.000138363	0.00433817
BP	GO:0044774	mitotic DNA integrity checkpoint	21/1766	0.000140368	0.00437686
BP	GO:0042176	regulation of protein catabolic process	57/1766	0.00014115	0.0043772
BP	GO:0046390	ribose phosphate biosynthetic process	48/1766	0.000144079	0.00444373
BP	GO:0007050	cell cycle arrest	41/1766	0.000146418	0.00449148
BP	GO:0051569	regulation of histone H3-K4 methylation	10/1766	0.000147774	0.00450871
BP	GO:0046434	organophosphate catabolic process	40/1766	0.000153387	0.00465494
BP	GO:0010952	positive regulation of peptidase activity	34/1766	0.000155192	0.00468467
BP	GO:0043312	neutrophil degranulation	73/1766	0.000161764	0.00485721
BP	GO:0098781	ncRNA transcription	23/1766	0.000164224	0.00487434
BP	GO:0097202	activation of cysteine-type endopeptidase activity	7/1766	0.000164318	0.00487434
BP	GO:1902686	mitochondrial outer membrane permeabilization involved in programmed cell death	16/1766	0.000165752	0.00487434
BP	GO:0006900	vesicle budding from membrane	21/1766	0.000165771	0.00487434
BP	GO:0006757	ATP generation from ADP	24/1766	0.00017295	0.00505923
BP	GO:0071214	cellular response to abiotic stimulus	51/1766	0.000181146	0.00524491
BP	GO:0104004	cellular response to environmental stimulus	51/1766	0.000181146	0.00524491
BP	GO:2001251	negative regulation of chromosome organization	26/1766	0.000184362	0.00530481
BP	GO:0034404	nucleobase-containing small molecule biosynthetic process	38/1766	0.000185084	0.00530481
BP	GO:0060968	regulation of gene silencing	28/1766	0.000188716	0.00538172
BP	GO:0030522	intracellular receptor signaling pathway	46/1766	0.000193254	0.00545271
BP	GO:0031647	regulation of protein stability	46/1766	0.000193254	0.00545271
BP	GO:0002283	neutrophil activation involved in immune response	73/1766	0.000195766	0.00545271
BP	GO:0044766	multi-organism transport	18/1766	0.00019697	0.00545271
BP	GO:1902579	multi-organism localization	18/1766	0.00019697	0.00545271
BP	GO:1905037	autophagosome organization	18/1766	0.00019697	0.00545271
BP	GO:0000209	protein polyubiquitination	48/1766	0.000202522	0.00554087
BP	GO:0060271	cilium assembly	54/1766	0.000202791	0.00554087
BP	GO:0006308	DNA catabolic process	11/1766	0.000206013	0.00554087
BP	GO:0006409	tRNA export from nucleus	11/1766	0.000206013	0.00554087
BP	GO:0051031	tRNA transport	11/1766	0.000206013	0.00554087
BP	GO:0071431	tRNA-containing ribonucleoprotein complex export from nucleus	11/1766	0.000206013	0.00554087
BP	GO:0039694	viral RNA genome replication	10/1766	0.000209675	0.00554926
BP	GO:0090200	positive regulation of release of cytochrome c from mitochondria	10/1766	0.000209675	0.00554926
BP	GO:0032392	DNA geometric change	20/1766	0.000210292	0.00554926
BP	GO:0044773	mitotic DNA damage checkpoint	20/1766	0.000210292	0.00554926
BP	GO:0000723	telomere maintenance	30/1766	0.000211214	0.00554926
BP	GO:0007093	mitotic cell cycle checkpoint	29/1766	0.000213313	0.00557859
BP	GO:0051205	protein insertion into membrane	13/1766	0.000221143	0.00574247
BP	GO:0009165	nucleotide biosynthetic process	57/1766	0.000221604	0.00574247
BP	GO:0002446	neutrophil mediated immunity	74/1766	0.000232299	0.00599227
BP	GO:0046902	regulation of mitochondrial membrane permeability	18/1766	0.000236621	0.00607614
BP	GO:0046822	regulation of nucleocytoplasmic transport	22/1766	0.000244292	0.00623625
BP	GO:0046599	regulation of centriole replication	8/1766	0.000245054	0.00623625
BP	GO:0035601	protein deacylation	20/1766	0.000248134	0.00628643
BP	GO:0031062	positive regulation of histone methylation	12/1766	0.000251788	0.00635065
BP	GO:0044782	cilium organization	55/1766	0.000255842	0.00642434
BP	GO:2000116	regulation of cysteine-type endopeptidase activity	39/1766	0.000260905	0.00652263
BP	GO:0006661	phosphatidylinositol biosynthetic process	24/1766	0.000265063	0.00659751
BP	GO:0016052	carbohydrate catabolic process	34/1766	0.000266391	0.00660161
BP	GO:0007030	Golgi organization	21/1766	0.000267901	0.00661017
BP	GO:0046031	ADP metabolic process	25/1766	0.000270965	0.00664326
BP	GO:0043247	telomere maintenance in response to DNA damage	6/1766	0.000271584	0.00664326
BP	GO:0009185	ribonucleoside diphosphate metabolic process	27/1766	0.000275199	0.0067028
BP	GO:0098732	macromolecule deacylation	20/1766	0.000291808	0.00707697
BP	GO:0035065	regulation of histone acetylation	14/1766	0.000301161	0.00727271
BP	GO:0090316	positive regulation of intracellular protein transport	29/1766	0.000305239	0.00728466
BP	GO:0034470	ncRNA processing	48/1766	0.000305261	0.00728466
BP	GO:0043967	histone H4 acetylation	16/1766	0.000305506	0.00728466
BP	GO:0001836	release of cytochrome c from mitochondria	15/1766	0.000307789	0.00730838
BP	GO:0007006	mitochondrial membrane organization	25/1766	0.000309445	0.00731708
BP	GO:0043122	regulation of I-kappaB kinase/NF-kappaB signaling	39/1766	0.000314868	0.00741441
BP	GO:0045862	positive regulation of proteolysis	53/1766	0.000318017	0.00745764
BP	GO:0010824	regulation of centrosome duplication	12/1766	0.000327733	0.00761151
BP	GO:0061028	establishment of endothelial barrier	12/1766	0.000327733	0.00761151
BP	GO:0006289	nucleotide-excision repair	22/1766	0.000328603	0.00761151
BP	GO:0009408	response to heat	30/1766	0.000335541	0.00774063
BP	GO:0051493	regulation of cytoskeleton organization	70/1766	0.000337933	0.00776426
BP	GO:0006473	protein acetylation	35/1766	0.000347819	0.00794161
BP	GO:0009260	ribonucleotide biosynthetic process	46/1766	0.000348451	0.00794161
BP	GO:0009156	ribonucleoside monophosphate biosynthetic process	34/1766	0.000363118	0.00824277
BP	GO:0032388	positive regulation of intracellular transport	36/1766	0.000366505	0.00828652
BP	GO:1902108	regulation of mitochondrial membrane permeability involved in apoptotic process	16/1766	0.000370562	0.008345
BP	GO:0051568	histone H3-K4 methylation	14/1766	0.000375168	0.00838563
BP	GO:0046488	phosphatidylinositol metabolic process	30/1766	0.000375322	0.00838563
BP	GO:0043966	histone H3 acetylation	15/1766	0.000377798	0.00840786
BP	GO:0042119	neutrophil activation	73/1766	0.000383532	0.00850213
BP	GO:0006096	glycolytic process	23/1766	0.00039096	0.00862617
BP	GO:0072525	pyridine-containing compound biosynthetic process	28/1766	0.000392168	0.00862617
BP	GO:0034605	cellular response to heat	24/1766	0.000397962	0.00870037
BP	GO:0009266	response to temperature stimulus	38/1766	0.000399909	0.00870037
BP	GO:0006497	protein lipidation	18/1766	0.000400141	0.00870037
BP	GO:0032200	telomere organization	31/1766	0.000406435	0.00870757
BP	GO:0070897	transcription preinitiation complex assembly	9/1766	0.000406609	0.00870757
BP	GO:1900739	regulation of protein insertion into mitochondrial membrane involved in apoptotic signaling pathway	9/1766	0.000406609	0.00870757
BP	GO:1900740	positive regulation of protein insertion into mitochondrial membrane involved in apoptotic signaling pathway	9/1766	0.000406609	0.00870757
BP	GO:0031057	negative regulation of histone modification	12/1766	0.000422205	0.00898745
BP	GO:0006470	protein dephosphorylation	50/1766	0.000424444	0.00898745
BP	GO:1901214	regulation of neuron death	50/1766	0.000424444	0.00898745
BP	GO:0042795	snRNA transcription by RNA polymerase II	17/1766	0.000426013	0.00898745
BP	GO:0072698	protein localization to microtubule cytoskeleton	13/1766	0.000452642	0.00951387
BP	GO:0035459	cargo loading into vesicle	7/1766	0.000458598	0.00960348
BP	GO:0006220	pyrimidine nucleotide metabolic process	15/1766	0.000461033	0.00961897
BP	GO:0010950	positive regulation of endopeptidase activity	30/1766	0.000467591	0.00972007
BP	GO:0097064	ncRNA export from nucleus	11/1766	0.000484618	0.0100373
BP	GO:0070997	neuron death	54/1766	0.000491513	0.010143
BP	GO:0010452	histone H3-K36 methylation	6/1766	0.000497851	0.0102366
BP	GO:0009301	snRNA transcription	17/1766	0.000507231	0.0103918
BP	GO:0009135	purine nucleoside diphosphate metabolic process	26/1766	0.000511526	0.0104047
BP	GO:0009179	purine ribonucleoside diphosphate metabolic process	26/1766	0.000511526	0.0104047
BP	GO:1900034	regulation of cellular response to heat	18/1766	0.000556996	0.0112489
BP	GO:2001021	negative regulation of response to DNA damage stimulus	18/1766	0.000556996	0.0112489
BP	GO:1905268	negative regulation of chromatin organization	13/1766	0.000565425	0.0113144
BP	GO:0009123	nucleoside monophosphate metabolic process	54/1766	0.000565436	0.0113144
BP	GO:0031331	positive regulation of cellular catabolic process	53/1766	0.000568168	0.0113144
BP	GO:0045017	glycerolipid biosynthetic process	41/1766	0.000568212	0.0113144
BP	GO:0033865	nucleoside bisphosphate metabolic process	25/1766	0.000583193	0.0114917
BP	GO:0033875	ribonucleoside bisphosphate metabolic process	25/1766	0.000583193	0.0114917
BP	GO:0034032	purine nucleoside bisphosphate metabolic process	25/1766	0.000583193	0.0114917
BP	GO:2001235	positive regulation of apoptotic signaling pathway	32/1766	0.000592543	0.0116356
BP	GO:0051648	vesicle localization	44/1766	0.000596089	0.0116648
BP	GO:1903829	positive regulation of cellular protein localization	50/1766	0.000614707	0.0119879
BP	GO:0019359	nicotinamide nucleotide biosynthetic process	27/1766	0.000634522	0.0122898
BP	GO:0019363	pyridine nucleotide biosynthetic process	27/1766	0.000634522	0.0122898
BP	GO:0071103	DNA conformation change	45/1766	0.000651219	0.0125703
BP	GO:0009896	positive regulation of catabolic process	59/1766	0.000659218	0.0126816
BP	GO:0042866	pyruvate biosynthetic process	23/1766	0.000664626	0.0127424
BP	GO:1901028	regulation of mitochondrial outer membrane permeabilization involved in apoptotic signaling pathway	12/1766	0.000680921	0.0130109
BP	GO:0043123	positive regulation of I-kappaB kinase/NF-kappaB signaling	31/1766	0.00068459	0.0130371
BP	GO:0072331	signal transduction by p53 class mediator	43/1766	0.000690856	0.0130769
BP	GO:0002768	immune response-regulating cell surface receptor signaling pathway	64/1766	0.000691291	0.0130769
BP	GO:0010332	response to gamma radiation	14/1766	0.00069685	0.0131383
BP	GO:0046486	glycerolipid metabolic process	58/1766	0.000712296	0.013385
BP	GO:0006165	nucleoside diphosphate phosphorylation	25/1766	0.000741437	0.0138506
BP	GO:0018107	peptidyl-threonine phosphorylation	21/1766	0.000741951	0.0138506
BP	GO:0071156	regulation of cell cycle arrest	22/1766	0.000752169	0.0139953
BP	GO:0019054	modulation by virus of host process	9/1766	0.000777909	0.0144269
BP	GO:0045739	positive regulation of DNA repair	15/1766	0.000810793	0.0149878
BP	GO:0072527	pyrimidine-containing compound metabolic process	20/1766	0.00083232	0.0152936
BP	GO:1902807	negative regulation of cell cycle G1/S phase transition	25/1766	0.000833712	0.0152936
BP	GO:0006110	regulation of glycolytic process	17/1766	0.00083542	0.0152936
BP	GO:0009130	pyrimidine nucleoside monophosphate biosynthetic process	6/1766	0.000847601	0.0154171
BP	GO:0036109	alpha-linolenic acid metabolic process	6/1766	0.000847601	0.0154171
BP	GO:0007569	cell aging	23/1766	0.000855248	0.0154759
BP	GO:0018210	peptidyl-threonine modification	22/1766	0.000856287	0.0154759
BP	GO:0044380	protein localization to cytoskeleton	13/1766	0.000863028	0.0155482
BP	GO:0009161	ribonucleoside monophosphate metabolic process	51/1766	0.000872345	0.0156663
BP	GO:0007059	chromosome segregation	44/1766	0.00087991	0.0157523
BP	GO:0072522	purine-containing compound biosynthetic process	46/1766	0.00088544	0.0158015
BP	GO:0042158	lipoprotein biosynthetic process	18/1766	0.000890397	0.0158401
BP	GO:0046474	glycerophospholipid biosynthetic process	36/1766	0.000920969	0.0163004
BP	GO:1901292	nucleoside phosphate catabolic process	31/1766	0.000922013	0.0163004
BP	GO:0046939	nucleotide phosphorylation	25/1766	0.000935799	0.0164927
BP	GO:0009132	nucleoside diphosphate metabolic process	28/1766	0.000950971	0.0167082
BP	GO:2000134	negative regulation of G1/S transition of mitotic cell cycle	24/1766	0.000954414	0.016717
BP	GO:0036498	IRE1-mediated unfolded protein response	15/1766	0.000968694	0.0169149
BP	GO:0032508	DNA duplex unwinding	17/1766	0.000978971	0.0170419
BP	GO:0002831	regulation of response to biotic stimulus	26/1766	0.00101933	0.0175781
BP	GO:0032507	maintenance of protein location in cell	14/1766	0.00102131	0.0175781
BP	GO:2000756	regulation of peptidyl-lysine acetylation	14/1766	0.00102131	0.0175781
BP	GO:0002429	immune response-activating cell surface receptor signaling pathway	59/1766	0.00102424	0.0175781
BP	GO:1902116	negative regulation of organelle assembly	11/1766	0.00102526	0.0175781
BP	GO:0000737	DNA catabolic process, endonucleolytic	9/1766	0.00104707	0.017898
BP	GO:0016311	dephosphorylation	66/1766	0.00106272	0.0181039
BP	GO:0009166	nucleotide catabolic process	30/1766	0.0010672	0.0181039
BP	GO:0043900	regulation of multi-organism process	60/1766	0.00106942	0.0181039
BP	GO:0051196	regulation of coenzyme metabolic process	19/1766	0.00107188	0.0181039
BP	GO:1901988	negative regulation of cell cycle phase transition	41/1766	0.00108674	0.0182617
BP	GO:0043280	positive regulation of cysteine-type endopeptidase activity involved in apoptotic process	23/1766	0.00109144	0.0182617
BP	GO:0019886	antigen processing and presentation of exogenous peptide antigen via MHC class II	20/1766	0.00109448	0.0182617
BP	GO:0006090	pyruvate metabolic process	27/1766	0.00109731	0.0182617
BP	GO:1903900	regulation of viral life cycle	27/1766	0.00109731	0.0182617
BP	GO:0016578	histone deubiquitination	8/1766	0.00110991	0.018377
BP	GO:0006979	response to oxidative stress	64/1766	0.00111072	0.018377
BP	GO:0016073	snRNA metabolic process	17/1766	0.00114297	0.0188011
BP	GO:0030811	regulation of nucleotide catabolic process	17/1766	0.00114297	0.0188011
BP	GO:0043470	regulation of carbohydrate catabolic process	18/1766	0.001197	0.0195763
BP	GO:0090559	regulation of membrane permeability	18/1766	0.001197	0.0195763
BP	GO:0033135	regulation of peptidyl-serine phosphorylation	23/1766	0.00122926	0.0200462
BP	GO:0042157	lipoprotein metabolic process	22/1766	0.0012466	0.0202707
BP	GO:0090199	regulation of release of cytochrome c from mitochondria	12/1766	0.00130812	0.0212103
BP	GO:0016925	protein sumoylation	17/1766	0.00132969	0.0214986
BP	GO:0009129	pyrimidine nucleoside monophosphate metabolic process	6/1766	0.00136006	0.021865
BP	GO:0051123	RNA polymerase II preinitiation complex assembly	6/1766	0.00136006	0.021865
BP	GO:0043523	regulation of neuron apoptotic process	35/1766	0.00138288	0.0221083
BP	GO:0006506	GPI anchor biosynthetic process	9/1766	0.00138688	0.0221083
BP	GO:0071480	cellular response to gamma radiation	9/1766	0.00138688	0.0221083
BP	GO:0060964	regulation of gene silencing by miRNA	22/1766	0.00140679	0.0223628
BP	GO:1903902	positive regulation of viral life cycle	14/1766	0.00146407	0.0231971
BP	GO:0051651	maintenance of location in cell	16/1766	0.00146745	0.0231971
BP	GO:0006862	nucleotide transport	8/1766	0.00152236	0.0237298
BP	GO:0006222	UMP biosynthetic process	5/1766	0.00152623	0.0237298
BP	GO:0009173	pyrimidine ribonucleoside monophosphate metabolic process	5/1766	0.00152623	0.0237298
BP	GO:0009174	pyrimidine ribonucleoside monophosphate biosynthetic process	5/1766	0.00152623	0.0237298
BP	GO:0046049	UMP metabolic process	5/1766	0.00152623	0.0237298
BP	GO:1902237	positive regulation of endoplasmic reticulum stress-induced intrinsic apoptotic signaling pathway	5/1766	0.00152623	0.0237298
BP	GO:0050853	B cell receptor signaling pathway	13/1766	0.00154771	0.0239575
BP	GO:0031061	negative regulation of histone methylation	7/1766	0.00154932	0.0239575
BP	GO:0007264	small GTPase mediated signal transduction	66/1766	0.00156906	0.0241968
BP	GO:0002285	lymphocyte activation involved in immune response	28/1766	0.00157816	0.0242712
BP	GO:0006635	fatty acid beta-oxidation	15/1766	0.00160615	0.0245487
BP	GO:0006637	acyl-CoA metabolic process	19/1766	0.00161351	0.0245487
BP	GO:0035383	thioester metabolic process	19/1766	0.00161351	0.0245487
BP	GO:1901216	positive regulation of neuron death	19/1766	0.00161351	0.0245487
BP	GO:0002495	antigen processing and presentation of peptide antigen via MHC class II	20/1766	0.00161871	0.024562
BP	GO:0045930	negative regulation of mitotic cell cycle	47/1766	0.00166378	0.0251785
BP	GO:0007031	peroxisome organization	17/1766	0.00178118	0.0268835
BP	GO:0001701	in utero embryonic development	51/1766	0.00180382	0.0271531
BP	GO:0071539	protein localization to centrosome	9/1766	0.00181004	0.0271701
BP	GO:0050684	regulation of mRNA processing	21/1766	0.00181453	0.0271701
BP	GO:0097193	intrinsic apoptotic signaling pathway	43/1766	0.00183352	0.0273118
BP	GO:0002504	antigen processing and presentation of peptide or polysaccharide antigen via MHC class II	20/1766	0.0018352	0.0273118
BP	GO:0001676	long-chain fatty acid metabolic process	19/1766	0.00183914	0.0273118
BP	GO:0007249	I-kappaB kinase/NF-kappaB signaling	40/1766	0.00184324	0.0273118
BP	GO:0072330	monocarboxylic acid biosynthetic process	48/1766	0.00187985	0.0277816
BP	GO:0051402	neuron apoptotic process	38/1766	0.00197626	0.0291306
BP	GO:0002753	cytoplasmic pattern recognition receptor signaling pathway	14/1766	0.00205635	0.0300768
BP	GO:0006400	tRNA modification	14/1766	0.00205635	0.0300768
BP	GO:0016575	histone deacetylation	14/1766	0.00205635	0.0300768
BP	GO:0016180	snRNA processing	6/1766	0.00207884	0.0301725
BP	GO:0048268	clathrin coat assembly	6/1766	0.00207884	0.0301725
BP	GO:1990000	amyloid fibril formation	6/1766	0.00207884	0.0301725
BP	GO:0045069	regulation of viral genome replication	19/1766	0.00209084	0.0302692
BP	GO:0001885	endothelial cell development	13/1766	0.00221682	0.0319762
BP	GO:0034599	cellular response to oxidative stress	45/1766	0.00222002	0.0319762
BP	GO:0060147	regulation of posttranscriptional gene silencing	22/1766	0.00223555	0.0320372
BP	GO:0060966	regulation of gene silencing by RNA	22/1766	0.00223555	0.0320372
BP	GO:0006164	purine nucleotide biosynthetic process	43/1766	0.00226047	0.0323127
BP	GO:0043903	regulation of symbiosis, encompassing mutualism through parasitism	37/1766	0.00229181	0.032607
BP	GO:1903578	regulation of ATP metabolic process	21/1766	0.00229582	0.032607
BP	GO:0071824	protein-DNA complex subunit organization	38/1766	0.00229829	0.032607
BP	GO:0006505	GPI anchor metabolic process	9/1766	0.00233038	0.0328162
BP	GO:0044068	modulation by symbiont of host cellular process	9/1766	0.00233038	0.0328162
BP	GO:1905508	protein localization to microtubule organizing center	9/1766	0.00233038	0.0328162
BP	GO:0048524	positive regulation of viral process	20/1766	0.0023423	0.0329023
BP	GO:0051170	import into nucleus	23/1766	0.00241111	0.0337853
BP	GO:0006997	nucleus organization	22/1766	0.00249774	0.034913
BP	GO:0006605	protein targeting	53/1766	0.0025113	0.0350162
BP	GO:0006353	DNA-templated transcription, termination	15/1766	0.00256152	0.0354243
BP	GO:0071479	cellular response to ionizing radiation	15/1766	0.00256152	0.0354243
BP	GO:0009150	purine ribonucleotide metabolic process	69/1766	0.00256297	0.0354243
BP	GO:1904263	positive regulation of TORC1 signaling	5/1766	0.00257177	0.0354243
BP	GO:2000615	regulation of histone H3-K9 acetylation	5/1766	0.00257177	0.0354243
BP	GO:0009152	purine ribonucleotide biosynthetic process	41/1766	0.00263334	0.0361845
BP	GO:0051053	negative regulation of DNA metabolic process	25/1766	0.00271051	0.037155
BP	GO:1903311	regulation of mRNA metabolic process	42/1766	0.0027986	0.0382416
BP	GO:0051056	regulation of small GTPase mediated signal transduction	47/1766	0.00280326	0.0382416
BP	GO:0032469	endoplasmic reticulum calcium ion homeostasis	7/1766	0.00299831	0.0404643
BP	GO:0060260	regulation of transcription initiation from RNA polymerase II promoter	7/1766	0.00299831	0.0404643
BP	GO:2000114	regulation of establishment of cell polarity	7/1766	0.00299831	0.0404643
BP	GO:0043281	regulation of cysteine-type endopeptidase activity involved in apoptotic process	32/1766	0.00301527	0.0404643
BP	GO:0044088	regulation of vacuole organization	10/1766	0.00302783	0.0404643
BP	GO:0072583	clathrin-dependent endocytosis	10/1766	0.00302783	0.0404643
BP	GO:0050792	regulation of viral process	33/1766	0.00304741	0.0404643
BP	GO:0009219	pyrimidine deoxyribonucleotide metabolic process	6/1766	0.00305099	0.0404643
BP	GO:0039692	single stranded viral RNA replication via double stranded DNA intermediate	6/1766	0.00305099	0.0404643
BP	GO:0051503	adenine nucleotide transport	6/1766	0.00305099	0.0404643
BP	GO:0051571	positive regulation of histone H3-K4 methylation	6/1766	0.00305099	0.0404643
BP	GO:0009314	response to radiation	61/1766	0.00305651	0.0404643
BP	GO:1901184	regulation of ERBB signaling pathway	18/1766	0.00306608	0.0404643
BP	GO:0001776	leukocyte homeostasis	17/1766	0.00307533	0.0404643
BP	GO:0006626	protein targeting to mitochondrion	17/1766	0.00307533	0.0404643
BP	GO:0031330	negative regulation of cellular catabolic process	38/1766	0.00308028	0.0404643
BP	GO:0009451	RNA modification	22/1766	0.00310054	0.040626
BP	GO:0043525	positive regulation of neuron apoptotic process	13/1766	0.0031069	0.040626
BP	GO:0035967	cellular response to topologically incorrect protein	24/1766	0.00314357	0.0410109
BP	GO:0007568	aging	47/1766	0.00317647	0.0413451
BP	GO:0010508	positive regulation of autophagy	21/1766	0.00321712	0.0417784
BP	GO:0016241	regulation of macroautophagy	28/1766	0.00331604	0.0429647
BP	GO:0002478	antigen processing and presentation of exogenous peptide antigen	29/1766	0.00339254	0.0438557
BP	GO:0008630	intrinsic apoptotic signaling pathway in response to DNA damage	18/1766	0.00346847	0.044634
BP	GO:2001022	positive regulation of response to DNA damage stimulus	18/1766	0.00346847	0.044634
BP	GO:0001782	B cell homeostasis	8/1766	0.0035164	0.044945
BP	GO:0006298	mismatch repair	8/1766	0.0035164	0.044945
BP	GO:0009112	nucleobase metabolic process	8/1766	0.0035164	0.044945
BP	GO:0034976	response to endoplasmic reticulum stress	39/1766	0.00352585	0.0449645
BP	GO:0006109	regulation of carbohydrate metabolic process	32/1766	0.00353919	0.0450334
BP	GO:0035303	regulation of dephosphorylation	33/1766	0.00356398	0.0452474
BP	GO:1903364	positive regulation of cellular protein catabolic process	23/1766	0.00364649	0.0461916
BP	GO:0009411	response to UV	24/1766	0.00382224	0.04831
BP	GO:0097194	execution phase of apoptosis	14/1766	0.0038384	0.0484065
BP	GO:1901215	negative regulation of neuron death	33/1766	0.00384904	0.048433
BP	GO:0042113	B cell activation	34/1766	0.00385838	0.0484432
BP	GO:2000779	regulation of double-strand break repair	15/1766	0.00394437	0.0494134
BP	GO:0006476	protein deacetylation	16/1766	0.0039835	0.0494658
BP	GO:0019884	antigen processing and presentation of exogenous antigen	29/1766	0.00401568	0.0494658
BP	GO:0045333	cellular respiration	29/1766	0.00401568	0.0494658
BP	GO:0006309	apoptotic DNA fragmentation	7/1766	0.00402805	0.0494658
BP	GO:0046856	phosphatidylinositol dephosphorylation	7/1766	0.00402805	0.0494658
BP	GO:0051220	cytoplasmic sequestering of protein	7/1766	0.00402805	0.0494658
BP	GO:2001032	regulation of double-strand break repair via nonhomologous end joining	7/1766	0.00402805	0.0494658
BP	GO:0000722	telomere maintenance via recombination	5/1766	0.00405315	0.0494658
BP	GO:0010826	negative regulation of centrosome duplication	5/1766	0.00405315	0.0494658
BP	GO:0035751	regulation of lysosomal lumen pH	5/1766	0.00405315	0.0494658
BP	GO:0042159	lipoprotein catabolic process	5/1766	0.00405315	0.0494658
BP	GO:0046112	nucleobase biosynthetic process	5/1766	0.00405315	0.0494658
CC	GO:0005813	centrosome	95/1804	3.06473e-12	2.02272e-09
CC	GO:0098687	chromosomal region	71/1804	1.9446e-10	6.41718e-08
CC	GO:0044454	nuclear chromosome part	88/1804	7.63757e-10	1.68027e-07
CC	GO:0016607	nuclear speck	72/1804	3.43279e-08	5.66411e-06
CC	GO:0005814	centriole	33/1804	4.80549e-08	6.34324e-06
CC	GO:0000790	nuclear chromatin	59/1804	2.56995e-07	2.65073e-05
CC	GO:0030117	membrane coat	25/1804	3.21301e-07	2.65073e-05
CC	GO:0048475	coated membrane	25/1804	3.21301e-07	2.65073e-05
CC	GO:0000775	chromosome, centromeric region	40/1804	8.59938e-07	6.30621e-05
CC	GO:0000785	chromatin	82/1804	1.19502e-06	7.88711e-05
CC	GO:0044450	microtubule organizing center part	37/1804	1.8492e-06	0.000110952
CC	GO:0030027	lamellipodium	40/1804	2.01907e-06	0.000111049
CC	GO:0034399	nuclear periphery	29/1804	7.43499e-06	0.000377469
CC	GO:0031252	cell leading edge	64/1804	1.02584e-05	0.000483612
CC	GO:0000781	chromosome, telomeric region	33/1804	1.23176e-05	0.000541973
CC	GO:0070603	SWI/SNF superfamily-type complex	19/1804	1.5339e-05	0.000604479
CC	GO:0000776	kinetochore	29/1804	1.64858e-05	0.000604479
CC	GO:0001650	fibrillar center	29/1804	1.64858e-05	0.000604479
CC	GO:0016605	PML body	24/1804	1.77184e-05	0.000605954
CC	GO:0000922	spindle pole	32/1804	1.83622e-05	0.000605954
CC	GO:0061695	transferase complex, transferring phosphorus-containing groups	36/1804	2.12952e-05	0.000669278
CC	GO:0005741	mitochondrial outer membrane	34/1804	2.44769e-05	0.000734307
CC	GO:0030120	vesicle coat	15/1804	2.80901e-05	0.000806062
CC	GO:0072686	mitotic spindle	23/1804	3.83921e-05	0.00104626
CC	GO:0030127	COPII vesicle coat	7/1804	3.96311e-05	0.00104626
CC	GO:1904949	ATPase complex	22/1804	4.89056e-05	0.00124145
CC	GO:0005819	spindle	54/1804	5.80589e-05	0.00127998
CC	GO:0005774	vacuolar membrane	61/1804	6.00909e-05	0.00127998
CC	GO:0044215	other organism	19/1804	6.80436e-05	0.00127998
CC	GO:0044216	other organism cell	19/1804	6.80436e-05	0.00127998
CC	GO:0044217	other organism part	19/1804	6.80436e-05	0.00127998
CC	GO:0018995	host	18/1804	6.93551e-05	0.00127998
CC	GO:0043657	host cell	18/1804	6.93551e-05	0.00127998
CC	GO:0005765	lysosomal membrane	56/1804	6.96969e-05	0.00127998
CC	GO:0098852	lytic vacuole membrane	56/1804	6.96969e-05	0.00127998
CC	GO:0031968	organelle outer membrane	36/1804	6.98169e-05	0.00127998
CC	GO:0019867	outer membrane	36/1804	8.72297e-05	0.00155599
CC	GO:0044452	nucleolar part	30/1804	0.000102109	0.00174677
CC	GO:0005912	adherens junction	74/1804	0.000103218	0.00174677
CC	GO:0016363	nuclear matrix	23/1804	0.000163951	0.00266418
CC	GO:0000793	condensed chromosome	36/1804	0.000165502	0.00266418
CC	GO:0005925	focal adhesion	61/1804	0.000181096	0.0028458
CC	GO:0030496	midbody	32/1804	0.000197138	0.00302584
CC	GO:0005924	cell-substrate adherens junction	61/1804	0.000208154	0.00312231
CC	GO:0030055	cell-substrate junction	61/1804	0.000292558	0.00425283
CC	GO:0005778	peroxisomal membrane	15/1804	0.000302853	0.00425283
CC	GO:0031903	microbody membrane	15/1804	0.000302853	0.00425283
CC	GO:0005759	mitochondrial matrix	66/1804	0.000341465	0.00469515
CC	GO:0035097	histone methyltransferase complex	16/1804	0.000355584	0.0047895
CC	GO:0005657	replication fork	14/1804	0.000463788	0.006122
CC	GO:0005635	nuclear envelope	62/1804	0.000482087	0.00623877
CC	GO:0032154	cleavage furrow	14/1804	0.000567581	0.00720392
CC	GO:0097346	INO80-type complex	8/1804	0.000690103	0.00859373
CC	GO:0090575	RNA polymerase II transcription factor complex	24/1804	0.000716266	0.00875436
CC	GO:0036020	endolysosome membrane	6/1804	0.000759187	0.00911024
CC	GO:0032153	cell division site	14/1804	0.000835054	0.00966905
CC	GO:0032155	cell division site part	14/1804	0.000835054	0.00966905
CC	GO:0036019	endolysosome	7/1804	0.000945175	0.0106926
CC	GO:0044438	microbody part	20/1804	0.000972052	0.0106926
CC	GO:0044439	peroxisomal part	20/1804	0.000972052	0.0106926
CC	GO:0016591	RNA polymerase II, holoenzyme	16/1804	0.0010088	0.0109149
CC	GO:0005643	nuclear pore	14/1804	0.00120167	0.0127919
CC	GO:0000777	condensed chromosome kinetochore	20/1804	0.00126354	0.013237
CC	GO:0005905	clathrin-coated pit	15/1804	0.00130756	0.0134843
CC	GO:0030118	clathrin coat	11/1804	0.00136079	0.0137262
CC	GO:0071782	endoplasmic reticulum tubular network	7/1804	0.00137262	0.0137262
CC	GO:0005777	peroxisome	24/1804	0.00142439	0.013825
CC	GO:0042579	microbody	24/1804	0.00142439	0.013825
CC	GO:0000151	ubiquitin ligase complex	36/1804	0.00160906	0.015391
CC	GO:0005874	microtubule	52/1804	0.0017723	0.0167103
CC	GO:0031011	Ino80 complex	6/1804	0.00186872	0.0168953
CC	GO:0032039	integrator complex	6/1804	0.00186872	0.0168953
CC	GO:0033202	DNA helicase complex	6/1804	0.00186872	0.0168953
CC	GO:0031300	intrinsic component of organelle membrane	31/1804	0.00217602	0.0194077
CC	GO:0070461	SAGA-type complex	8/1804	0.00237529	0.0209026
CC	GO:0031301	integral component of organelle membrane	28/1804	0.00247919	0.0210052
CC	GO:0000428	DNA-directed RNA polymerase complex	17/1804	0.00248243	0.0210052
CC	GO:0055029	nuclear DNA-directed RNA polymerase complex	17/1804	0.00248243	0.0210052
CC	GO:0098589	membrane region	47/1804	0.00257764	0.0215347
CC	GO:0000784	nuclear chromosome, telomeric region	22/1804	0.00268309	0.0221355
CC	GO:0030132	clathrin coat of coated pit	6/1804	0.00274751	0.0223871
CC	GO:0017053	transcriptional repressor complex	16/1804	0.00284444	0.0228943
CC	GO:0042581	specific granule	27/1804	0.0029102	0.0231414
CC	GO:0001726	ruffle	28/1804	0.00296026	0.0232592
CC	GO:0030133	transport vesicle	50/1804	0.00302513	0.0234892
CC	GO:0090734	site of DNA damage	14/1804	0.00318658	0.0244551
CC	GO:0030880	RNA polymerase complex	17/1804	0.00364576	0.0266195
CC	GO:0030667	secretory granule membrane	43/1804	0.00365763	0.0266195
CC	GO:0042405	nuclear inclusion body	5/1804	0.00370389	0.0266195
CC	GO:0071564	npBAF complex	5/1804	0.00370389	0.0266195
CC	GO:0031248	protein acetyltransferase complex	16/1804	0.00371059	0.0266195
CC	GO:1902493	acetyltransferase complex	16/1804	0.00371059	0.0266195
CC	GO:0030660	Golgi-associated vesicle membrane	19/1804	0.00383745	0.0272335
CC	GO:0042101	T cell receptor complex	6/1804	0.0039026	0.0272557
CC	GO:0044798	nuclear transcription factor complex	24/1804	0.00392317	0.0272557
CC	GO:0000779	condensed chromosome, centromeric region	20/1804	0.00408641	0.0280421
CC	GO:0034708	methyltransferase complex	17/1804	0.00412134	0.0280421
CC	GO:0036064	ciliary basal body	20/1804	0.00454296	0.0305955
CC	GO:0070382	exocytic vesicle	27/1804	0.00489044	0.0326029
CC	GO:0000407	phagophore assembly site	7/1804	0.00613472	0.0398723
CC	GO:0005798	Golgi-associated vesicle	24/1804	0.00616153	0.0398723
CC	GO:0030662	coated vesicle membrane	27/1804	0.00624233	0.0398723
CC	GO:0015629	actin cytoskeleton	58/1804	0.00627947	0.0398723
CC	GO:0000803	sex chromosome	8/1804	0.00628291	0.0398723
CC	GO:0030135	coated vesicle	38/1804	0.00685835	0.0431096
CC	GO:0016514	SWI/SNF complex	6/1804	0.00723148	0.0450262
CC	GO:0031461	cullin-RING ubiquitin ligase complex	21/1804	0.0076875	0.0469792
CC	GO:1904813	ficolin-1-rich granule lumen	21/1804	0.0076875	0.0469792
CC	GO:0071565	nBAF complex	5/1804	0.00794651	0.0477578
CC	GO:0008021	synaptic vesicle	25/1804	0.00795963	0.0477578
CC	GO:0000123	histone acetyltransferase complex	14/1804	0.00826612	0.0491499
CC	GO:0035861	site of double-strand break	11/1804	0.00838054	0.0493853
MF	GO:0004674	protein serine/threonine kinase activity	65/1789	2.68506e-05	0.00627422
MF	GO:0005085	guanyl-nucleotide exchange factor activity	40/1789	3.09556e-05	0.00627422
MF	GO:0032404	mismatch repair complex binding	7/1789	3.21755e-05	0.00627422
MF	GO:0005088	Ras guanyl-nucleotide exchange factor activity	29/1789	3.30124e-05	0.00627422
MF	GO:0051020	GTPase binding	72/1789	3.49366e-05	0.00627422
MF	GO:0140097	catalytic activity, acting on DNA	33/1789	4.14596e-05	0.00627422
MF	GO:0003712	transcription coregulator activity	80/1789	6.09469e-05	0.00790568
MF	GO:0004386	helicase activity	28/1789	0.000133926	0.0123185
MF	GO:0000287	magnesium ion binding	40/1789	0.000136827	0.0123185
MF	GO:0003682	chromatin binding	71/1789	0.000140036	0.0123185
MF	GO:0030276	clathrin binding	12/1789	0.000149233	0.0123185
MF	GO:0070412	R-SMAD binding	9/1789	0.000325243	0.0210186
MF	GO:0017016	Ras GTPase binding	54/1789	0.000329998	0.0210186
MF	GO:0003697	single-stranded DNA binding	21/1789	0.000354204	0.0210186
MF	GO:0031491	nucleosome binding	14/1789	0.00038207	0.0210186
MF	GO:0031625	ubiquitin protein ligase binding	47/1789	0.00038501	0.0210186
MF	GO:0015215	nucleotide transmembrane transporter activity	6/1789	0.00039352	0.0210186
MF	GO:0044389	ubiquitin-like protein ligase binding	49/1789	0.000427317	0.0215558
MF	GO:0003725	double-stranded RNA binding	16/1789	0.000533556	0.0254983
MF	GO:0042393	histone binding	33/1789	0.000597362	0.0271203
MF	GO:0031492	nucleosomal DNA binding	10/1789	0.000683754	0.0295642
MF	GO:0004407	histone deacetylase activity	8/1789	0.000865882	0.0309247
MF	GO:0031267	small GTPase binding	54/1789	0.000874724	0.0309247
MF	GO:0004003	ATP-dependent DNA helicase activity	10/1789	0.000914947	0.0309247
MF	GO:0097718	disordered domain specific binding	10/1789	0.000914947	0.0309247
MF	GO:0070491	repressing transcription factor binding	15/1789	0.000932377	0.0309247
MF	GO:0003678	DNA helicase activity	12/1789	0.000983601	0.0309247
MF	GO:0000062	fatty-acyl-CoA binding	7/1789	0.0010701	0.0309247
MF	GO:0008094	DNA-dependent ATPase activity	17/1789	0.00108506	0.0309247
MF	GO:0046332	SMAD binding	17/1789	0.00108506	0.0309247
MF	GO:0001098	basal transcription machinery binding	15/1789	0.00112392	0.0309247
MF	GO:0001099	basal RNA polymerase II transcription machinery binding	15/1789	0.00112392	0.0309247
MF	GO:0003684	damaged DNA binding	15/1789	0.00112392	0.0309247
MF	GO:0035257	nuclear hormone receptor binding	28/1789	0.00139502	0.0372552
MF	GO:0017025	TBP-class protein binding	7/1789	0.00159282	0.0413224
MF	GO:0033558	protein deacetylase activity	8/1789	0.00172163	0.0434234
MF	GO:0035258	steroid hormone receptor binding	19/1789	0.00178302	0.0437564
MF	GO:0070063	RNA polymerase binding	15/1789	0.00190766	0.0455831
