# Supplementary material for: Identification of survival-related alternative splicing signatures in acute myeloid leukemia
Source: Biosci Rep. 2021 Jul 20;41(7):BSR20204037. doi: 10.1042/BSR20204037 (PMC8292762; doi:10.1042/BSR20204037)
Supplement: Supplementary Tables S1-S4 [file BSR-2020-4037_supp1.zip › BSR-2020-4037_suppST3.xls]

## Sheet: Supp Table 3
AS signature	AS event	Coef	HR	HR.95L	HR.95H	P-value
AA	SIGLEC10|51337|AA	-7.83301	0.000396428	1.2e-05	0.0131482	1.16e-05
	TMEM175|68430|AA	-17.9965	1.53e-08	1.16e-13	0.00201709	0.00277493
	ZNF655|80669|AA	-1.38683	0.249865	0.044464	1.40412	0.115349
	TP53|39038|AA	-8.43276	0.00021762	5.45e-07	0.0868249	0.00578443
	CARS|13946|AA	-1.57116	0.207803	0.0368896	1.17058	0.0748484
	RAD52|19642|AA	-2.17594	0.113501	0.028448	0.452846	0.00205571
	HNRNPA1|22145|AA	-11.5914	9.24e-06	2.9e-09	0.0295204	0.00486791
	INPP5B|1850|AA	-2.27001	0.103311	0.0153495	0.69534	0.0196232
	PHRF1|13697|AA	-2.06899	0.126313	0.0200176	0.797054	0.0277146
	MAN2A2|32517|AA	-1.40328	0.24579	0.0366745	1.64727	0.148249
	GLRX|72829|AA	-3.50507	0.0300447	0.0034747	0.259787	0.00144938
AD	IWS1|55222|AD	-7.7271	0.000440721	5.41511e-06	0.0358692	0.000576114
	MS4A6A|16065|AD	-17.0637	3.88442e-08	2.048e-14	0.0736755	0.0206907
	IMPA2|44661|AD	-2.59222	0.0748538	0.00462632	1.21113	0.0679867
	PHC1|20213|AD	-8.60294	0.000183566	1.32541e-06	0.0254233	0.000627168
	PIGV|1302|AD	-1.74533	0.174587	0.03496	0.871867	0.033414
	SH2B1|35871|AD	-1.73842	0.175798	0.0299915	1.03045	0.0540153
	MZF1|52490|AD	-3.02804	0.0484104	0.00411976	0.568859	0.0160093
	NABP1|56617|AD	-4.43143	0.0118974	0.000532267	0.265936	0.00518187
	GPAA1|85529|AD	-17.9332	1.62814e-08	1.81273e-16	1.46235	0.0549477
	ATG4D|47532|AD	-2.14235	0.117378	0.0129361	1.06505	0.056916
	C7orf49|81876|AD	7.11108	1225.47	5.26167	285417	0.0105568
AP	HAVCR1|74310|AP	-9.85246	5.26e-05	1.92e-06	0.00144143	5.43e-09
	ETFB|51320|AP	-4.41017	0.0121532	0.000650671	0.226995	0.00314934
	GFI1|3759|AP	3.86484	47.6958	3.54161	642.33	0.003578
	NUDT4|23678|AP	2.57369	13.1141	0.619952	277.409	0.0983503
	LMBRD1|76622|AP	3.23314	25.3591	2.70749	237.52	0.00461724
	GTF2A1|28670|AP	-4.46521	0.0115023	0.000652161	0.202868	0.00229341
AT	SYTL4|89602|AT	-1.52314	0.218026	0.0965563	0.492305	0.000247083
	KPNA5|77336|AT	3.06494	21.4332	2.99574	153.345	0.00226706
	CAMK1D|10773|AT	-4.18448	0.0152302	0.00110903	0.209155	0.00174476
	CALHM2|13011|AT	6.85613	949.688	20.5917	43799.5	0.000452477
	EDEM1|63031|AT	-10.0807	4.18803e-05	1.39793e-07	0.0125468	0.000530593
	ARL15|72014|AT	-12.219	4.9357e-06	1.04184e-10	0.233828	0.0261135
	TUBB3|38171|AT	-15.2852	2.29996e-07	5.30291e-11	0.000997531	0.000347377
ES	TBCB|49352|ES	-16.7809	5.15426e-08	2.12604e-11	0.000124957	2.44013e-05
	SLAMF7|8483|ES	-6.17512	0.00208055	0.000113546	0.0381226	3.15859e-05
	ULK3|31768|ES	4.21508	67.6996	6.00765	762.901	0.000647445
	MELK|86358|ES	-4.4046	0.012221	0.00112904	0.132283	0.000289488
	MMAB|24330|ES	-2.99282	0.050146	0.00678899	0.370398	0.00335232
	R3HDM1|55446|ES	-8.63496	0.000177781	3.67613e-06	0.00859762	1.28066e-05
	C19orf54|49986|ES	-16.1744	9.45239e-08	5.64243e-11	0.00015835	1.95233e-05
ME	ANKRD10|105827|ME	-5.69699	0.00335605	0.000212716	0.0529489	5.17183e-05
	TBC1D22A|62725|ME	-4.47462	0.0113946	8.60644e-05	1.50859	0.0726509
	RBM39|59248|ME	-3.06617	0.0465992	0.00857261	0.253304	0.000385747
	ARL6IP5|101550|ME	3.94341	51.5944	0.541997	4911.44	0.0897975
	MCM8|58660|ME	1.47391	4.36628	1.14872	16.5963	0.0305049
	AMT|64866|ME	2.47911	11.9306	0.844391	168.571	0.0665376
RI	CLIC4|1134|RI	-52.0002	2.60978e-23	7.31927e-34	9.30551e-13	2.73279e-05
	WDR62|49337|RI	-11.0012	1.66816e-05	3.74092e-08	0.00743866	0.00040829
	PSMG4|75175|RI	-7.48997	0.00055866	8.38905e-06	0.0372034	0.000471565
	CCDC41|23731|RI	-9.41075	8.18399e-05	4.99038e-07	0.0134214	0.000298352
	SCP2|3042|RI	-6.75264	0.00116779	7.53558e-06	0.180974	0.00868292
	EP400NL|25246|RI	-1.30852	0.270219	0.04953	1.47423	0.130637
	SEC16A|88179|RI	-0.959617	0.38304	0.127705	1.14889	0.0868412
	C9orf117|87645|RI	-4.75662	0.0085946	6.7111e-05	1.10067	0.0547039
	BCL2|45708|RI	-1.46904	0.230146	0.0411246	1.28797	0.0945361
