# Supplementary material for: Identification of survival-related alternative splicing signatures in acute myeloid leukemia
Source: Biosci Rep. 2021 Jul 20;41(7):BSR20204037. doi: 10.1042/BSR20204037 (PMC8292762; doi:10.1042/BSR20204037)
Supplement: Supplementary Tables S1-S4 [file BSR-2020-4037_supp1.zip › BSR-2020-4037_suppST4.xls]

## Sheet: Supp Table 4
Gene_symbol	HR	HR.95L	HR.95H	P-value
IGF2BP3	1.36496	1.17756	1.58218	3.64e-05
LSM4	2.16708	1.45436	3.22908	0.000144254
HNRNPA3	0.333406	0.187769	0.592001	0.000177134
TRIM24	0.54453	0.388568	0.763092	0.000415038
CDK12	0.342529	0.185938	0.630997	0.000587893
TCERG1	0.385499	0.220147	0.675044	0.000853711
NCBP2	0.339833	0.178195	0.648091	0.00105011
TNPO1	0.493057	0.318343	0.763657	0.00153529
PRPF4B	0.398585	0.223812	0.709838	0.00178479
SNRNP48	0.475958	0.293658	0.771428	0.00258486
SF3B2	2.64769	1.39684	5.01865	0.00284227
SRPK2	0.568891	0.391719	0.826198	0.00304867
ZNF207	0.315742	0.145973	0.682958	0.00340398
DNAJC8	2.58674	1.36369	4.90669	0.00361866
TRA2B	0.428365	0.239124	0.767368	0.00436974
CPSF6	0.510426	0.320392	0.813175	0.00464976
FUBP3	0.286862	0.119531	0.688436	0.00517698
DHX15	0.45302	0.258536	0.793805	0.00565989
NRIP2	0.54936	0.359378	0.839773	0.00566705
PRPF19	1.97977	1.21893	3.21551	0.0057799
THOC1	0.533433	0.338947	0.839512	0.00660712
LUC7L2	0.524652	0.329394	0.835656	0.00660896
C17orf85	0.539567	0.339855	0.856638	0.00889476
HNRNPH1	0.500056	0.295941	0.84495	0.00961247
LUC7L	0.527772	0.322151	0.864636	0.0111665
TIA1	0.602188	0.406804	0.891414	0.0112662
SNRNP25	1.51287	1.09517	2.08988	0.0120241
HNRNPH3	0.466223	0.256627	0.847004	0.0122426
LSM10	1.59139	1.10557	2.2907	0.01242
ZCCHC8	0.380174	0.177666	0.813508	0.0127119
DHX16	2.57024	1.2223	5.40468	0.0127995
EIF3A	0.624866	0.43107	0.905787	0.0130523
CDK11A	1.63153	1.10221	2.41507	0.0144341
ELAVL3	1.30017	1.05048	1.60922	0.0158394
DDX23	2.66372	1.18159	6.005	0.0181626
RBMX	0.49317	0.274258	0.886816	0.018217
PRPF31	1.91922	1.10749	3.32592	0.0201314
TOP1MT	1.32736	1.04469	1.68651	0.0204618
PPIL3	0.629282	0.423964	0.93403	0.0215244
PCBP3	0.923834	0.863295	0.988619	0.0219646
RBM14	0.57856	0.361698	0.925448	0.0224163
CWC25	0.540377	0.318553	0.916667	0.0224502
RBM25	0.506443	0.281299	0.911786	0.0233416
PRPF39	0.572895	0.350781	0.935649	0.0260324
DDX17	0.509228	0.280714	0.923764	0.0263555
ZCCHC10	0.675001	0.476906	0.955379	0.026589
PPP1CA	1.62949	1.05385	2.51956	0.0281048
DDX42	0.501745	0.270563	0.930459	0.028618
RBM47	1.09864	1.00951	1.19565	0.0293248
RBM4B	0.582661	0.355708	0.954418	0.0319327
SART1	1.72068	1.04712	2.82753	0.0322217
SF3A1	2.14867	1.06444	4.33727	0.0328245
SMN1	0.861941	0.751465	0.988659	0.0337579
HNRNPUL1	2.17796	1.05678	4.48864	0.0348888
ELAVL1	0.458258	0.221575	0.947762	0.0353199
MATR3	0.62736	0.406054	0.969283	0.0356829
PUF60	1.55648	1.02234	2.36968	0.0391134
HNRNPAB	1.61551	1.02271	2.55192	0.0397593
HNRNPA2B1	0.535256	0.294857	0.971654	0.0399286
GRSF1	0.529836	0.288941	0.971569	0.0400535
XAB2	1.48097	1.0178	2.15491	0.0401545
INTS4	0.474472	0.2325	0.968275	0.0405064
TTC14	0.781893	0.614786	0.994422	0.0449036
DHX36	0.594781	0.356662	0.991876	0.0464561
USP39	2.52229	1.01237	6.28417	0.0469922
TRA2A	0.59823	0.359937	0.994283	0.0474699
GEMIN5	0.719995	0.519069	0.998698	0.0490948
PRPF6	1.76691	1.00137	3.11771	0.0494517
